# Supplementary material for: Prognostic significance of NTMT1 and its association with tumor progression in oral squamous cell carcinoma
Source: Front Oncol. 2026 Mar 11;16:1730415. doi: 10.3389/fonc.2026.1730415 (PMC13012952; doi:10.3389/fonc.2026.1730415)
Supplement: Supplementary file 2 [file Table1.xlsx]

## Sheet: Sheet 1
id	statistic	hr	pvalue	gene_name	gene_type
ENSG00000000003.15	6.09166	1.50125	0.0143838	TSPAN6	protein_coding
ENSG00000000005.6				TNMD	protein_coding
ENSG00000000419.13	5.19144	1.45857	0.0230971	DPM1	protein_coding
ENSG00000000457.14	0.00751809	1.0143	0.930911	SCYL3	protein_coding
ENSG00000000460.17	3.67349	1.37039	0.0563443	C1orf112	protein_coding
ENSG00000000938.13	0.320719	0.911262	0.571292	FGR	protein_coding
ENSG00000000971.16	0.220671	1.08002	0.638715	CFH	protein_coding
ENSG00000001036.14	0.213881	0.927112	0.643705	FUCA2	protein_coding
ENSG00000001084.13	3.49439	1.35993	0.062863	GCLC	protein_coding
ENSG00000001167.14	3.42523	1.35609	0.0656997	NFYA	protein_coding
ENSG00000001460.18	0.0412765	1.03382	0.839036	STPG1	protein_coding
ENSG00000001461.17	1.08094	1.18863	0.299477	NIPAL3	protein_coding
ENSG00000001497.18	3.13771	1.33674	0.0771351	LAS1L	protein_coding
ENSG00000001561.7	0.0855887	0.953126	0.769883	ENPP4	protein_coding
ENSG00000001617.12	0.876132	1.16573	0.349862	SEMA3F	protein_coding
ENSG00000001626.16	0.131158	1.0611	0.717253	CFTR	protein_coding
ENSG00000001629.10	0.169523	1.06981	0.680692	ANKIB1	protein_coding
ENSG00000001630.17	0.0877711	1.05	0.76719	CYP51A1	protein_coding
ENSG00000001631.16	0.669276	1.14416	0.413337	KRIT1	protein_coding
ENSG00000002016.18	0.869058	1.16849	0.35144	RAD52	protein_coding
ENSG00000002079.14	0.0172138	0.978725	0.89562	MYH16	transcribed_unitary_pseudogene
ENSG00000002330.14	4.1068	1.39608	0.0430292	BAD	protein_coding
ENSG00000002549.12	0.925226	1.17057	0.336532	LAP3	protein_coding
ENSG00000002586.20	1.26493	0.83156	0.261387	CD99	protein_coding
ENSG00000002586.20_PAR_Y				CD99	protein_coding
ENSG00000002587.10	3.54741	1.36318	0.0598449	HS3ST1	protein_coding
ENSG00000002726.21	7.15426	0.644403	0.00771486	AOC1	protein_coding
ENSG00000002745.13	0.00944872	0.98416	0.922565	WNT16	protein_coding
ENSG00000002746.15	0.0659746	1.04289	0.79732	HECW1	protein_coding
ENSG00000002822.15	1.4916	1.22235	0.222339	MAD1L1	protein_coding
ENSG00000002834.18	3.85557	1.38126	0.0507488	LASP1	protein_coding
ENSG00000002919.15	1.64992	1.23493	0.199562	SNX11	protein_coding
ENSG00000002933.9	0.0886637	0.952451	0.765872	TMEM176A	protein_coding
ENSG00000003056.8	5.97073	1.49762	0.0153987	M6PR	protein_coding
ENSG00000003096.14	2.61461	1.3064	0.107303	KLHL13	protein_coding
ENSG00000003137.8	4.65319e-05	1.00112	0.994557	CYP26B1	protein_coding
ENSG00000003147.19	3.31455	0.741751	0.0698285	ICA1	protein_coding
ENSG00000003249.15	0.00518663	1.01189	0.942593	DBNDD1	protein_coding
ENSG00000003393.15	2.63245	1.30777	0.105897	ALS2	protein_coding
ENSG00000003400.15	0.131574	1.06119	0.716826	CASP10	protein_coding
ENSG00000003402.20	0.162129	1.069	0.687148	CFLAR	protein_coding
ENSG00000003436.16	0.336787	0.909377	0.561858	TFPI	protein_coding
ENSG00000003509.16	4.13636	1.40912	0.0426894	NDUFAF7	protein_coding
ENSG00000003756.17	0.0388825	0.968134	0.843732	RBM5	protein_coding
ENSG00000003987.14	0.0437157	1.03485	0.834356	MTMR7	protein_coding
ENSG00000003989.18	0.335185	1.10017	0.562705	SLC7A2	protein_coding
ENSG00000004059.11	1.94035	1.25711	0.164665	ARF5	protein_coding
ENSG00000004139.14	0.117685	0.94545	0.731542	SARM1	protein_coding
ENSG00000004142.12	2.81244	1.31775	0.094103	POLDIP2	protein_coding
ENSG00000004399.13	0.00788402	1.01467	0.929252	PLXND1	protein_coding
ENSG00000004455.17	0.65346	1.14176	0.419139	AK2	protein_coding
ENSG00000004468.13	1.10323	0.842104	0.293624	CD38	protein_coding
ENSG00000004478.8	6.15368	1.51321	0.0136539	FKBP4	protein_coding
ENSG00000004487.17	1.41012	1.2151	0.235909	KDM1A	protein_coding
ENSG00000004534.15	0.0992426	0.949466	0.752942	RBM6	protein_coding
ENSG00000004660.15	0.000507642	1.0037	0.982024	CAMKK1	protein_coding
ENSG00000004700.16	0.133143	1.06161	0.715322	RECQL	protein_coding
ENSG00000004766.17	1.05426	1.18349	0.305172	VPS50	protein_coding
ENSG00000004776.13	0.928822	1.1711	0.335743	HSPB6	protein_coding
ENSG00000004777.18	0.19682	0.929761	0.657517	ARHGAP33	protein_coding
ENSG00000004779.10	5.5751	1.48735	0.0182399	NDUFAB1	protein_coding
ENSG00000004799.8	0.581609	1.13288	0.445793	PDK4	protein_coding
ENSG00000004809.14	0.0613202	1.04137	0.804398	SLC22A16	protein_coding
ENSG00000004838.14	0.775505	0.864816	0.379107	ZMYND10	protein_coding
ENSG00000004846.16	0.659331	1.14243	0.416803	ABCB5	protein_coding
ENSG00000004848.8	1.31925	1.20657	0.250974	ARX	protein_coding
ENSG00000004864.14	0.13466	1.06191	0.713703	SLC25A13	protein_coding
ENSG00000004866.22	2.63242	1.30593	0.105873	ST7	protein_coding
ENSG00000004897.12	6.00769	1.49783	0.0150637	CDC27	protein_coding
ENSG00000004939.15	0.518455	0.888376	0.471653	SLC4A1	protein_coding
ENSG00000004948.16	0.10562	0.948015	0.745121	CALCR	protein_coding
ENSG00000004961.15	0.195544	1.07533	0.658273	HCCS	protein_coding
ENSG00000004975.12	0.733342	1.15194	0.39219	DVL2	protein_coding
ENSG00000005001.10	0.513469	1.12444	0.473867	PRSS22	protein_coding
ENSG00000005007.13	1.8183	1.24864	0.179028	UPF1	protein_coding
ENSG00000005020.13	0.65333	1.14222	0.419468	SKAP2	protein_coding
ENSG00000005022.6	3.84586	1.38179	0.0506005	SLC25A5	protein_coding
ENSG00000005059.16	0.148002	1.06503	0.700587	MCUB	protein_coding
ENSG00000005073.6	2.00282	1.26067	0.157614	HOXA11	protein_coding
ENSG00000005075.15	0.589252	1.13462	0.44275	POLR2J	protein_coding
ENSG00000005100.13	0.368213	1.10457	0.544088	DHX33	protein_coding
ENSG00000005102.14	0.519825	0.888677	0.471364	MEOX1	protein_coding
ENSG00000005108.16	0.0821676	0.954038	0.77441	THSD7A	protein_coding
ENSG00000005156.12	1.76715	1.24386	0.185019	LIG3	protein_coding
ENSG00000005175.10	5.67601	1.48738	0.0176388	RPAP3	protein_coding
ENSG00000005187.12	3.42068	1.35728	0.0653592	ACSM3	protein_coding
ENSG00000005189.20	4.36899	1.41297	0.037194	REXO5	protein_coding
ENSG00000005194.15	7.37742	1.56656	0.0069657	CIAPIN1	protein_coding
ENSG00000005206.17	0.197375	0.928986	0.65712	SPPL2B	protein_coding
ENSG00000005238.20	0.00446575	1.01099	0.94672	FAM214B	protein_coding
ENSG00000005243.10	0.15294	0.938076	0.695717	COPZ2	protein_coding
ENSG00000005249.13	0.309465	0.912982	0.578026	PRKAR2B	protein_coding
ENSG00000005302.19	1.39836	0.82348	0.238081	MSL3	protein_coding
ENSG00000005339.15	0.22837	1.0815	0.632992	CREBBP	protein_coding
ENSG00000005379.17	0.748033	0.867499	0.387565	TSPOAP1	protein_coding
ENSG00000005381.8	0.0130788	1.01887	0.908954	MPO	protein_coding
ENSG00000005421.9				PON1	protein_coding
ENSG00000005436.14	2.83704	1.31848	0.093032	GCFC2	protein_coding
ENSG00000005448.17	2.45899	1.29416	0.116814	WDR54	protein_coding
ENSG00000005469.12	0.305797	1.09482	0.580124	CROT	protein_coding
ENSG00000005471.19	0.19257	0.930702	0.660858	ABCB4	protein_coding
ENSG00000005483.21	0.197931	1.07574	0.656627	KMT2E	protein_coding
ENSG00000005486.17	0.754248	1.15291	0.385691	RHBDD2	protein_coding
ENSG00000005513.10	0.502481	1.12367	0.478254	SOX8	protein_coding
ENSG00000005700.15	1.27124	1.20292	0.260003	IBTK	protein_coding
ENSG00000005801.18	0.0330192	1.03067	0.855774	ZNF195	protein_coding
ENSG00000005810.18	0.50269	1.12307	0.478659	MYCBP2	protein_coding
ENSG00000005812.11	1.51631	1.22403	0.218648	FBXL3	protein_coding
ENSG00000005844.19	2.69939	0.763184	0.100948	ITGAL	protein_coding
ENSG00000005882.12	0.0245114	1.02603	0.875624	PDK2	protein_coding
ENSG00000005884.18	1.63506	1.23292	0.201656	ITGA3	protein_coding
ENSG00000005889.16	2.12065	1.27018	0.146791	ZFX	protein_coding
ENSG00000005893.16	3.33953	1.35201	0.0695167	LAMP2	protein_coding
ENSG00000005961.19	0.481152	0.892578	0.488329	ITGA2B	protein_coding
ENSG00000005981.13	1.74639	1.24241	0.1868	ASB4	protein_coding
ENSG00000006007.12	5.13609	1.45232	0.0243223	GDE1	protein_coding
ENSG00000006015.18	0.937332	0.852256	0.333771	REX1BD	protein_coding
ENSG00000006016.11	4.56585	0.704181	0.0332535	CRLF1	protein_coding
ENSG00000006025.12	0.170555	1.06983	0.679591	OSBPL7	protein_coding
ENSG00000006042.12	0.320845	1.09731	0.571204	TMEM98	protein_coding
ENSG00000006047.13	3.77285	1.38288	0.0528744	YBX2	protein_coding
ENSG00000006059.4	0.0612521	0.960284	0.804538	KRT33A	protein_coding
ENSG00000006062.17	0.0191962	1.02293	0.889799	MAP3K14	protein_coding
ENSG00000006071.15	1.3939	1.21526	0.237778	ABCC8	protein_coding
ENSG00000006116.4				CACNG3	protein_coding
ENSG00000006118.15	0.293048	0.915263	0.588433	TMEM132A	protein_coding
ENSG00000006125.18	1.8882	1.25321	0.170068	AP2B1	protein_coding
ENSG00000006128.12				TAC1	protein_coding
ENSG00000006194.10	1.394	1.21661	0.23837	ZNF263	protein_coding
ENSG00000006210.7	0.0349686	1.03111	0.851679	CX3CL1	protein_coding
ENSG00000006282.21	1.73952	1.24142	0.187845	SPATA20	protein_coding
ENSG00000006283.18	0.0152028	1.02042	0.90187	CACNA1G	protein_coding
ENSG00000006327.14	2.77656	1.3152	0.0965003	TNFRSF12A	protein_coding
ENSG00000006377.11	0.403444	1.11017	0.525641	DLX6	protein_coding
ENSG00000006432.15	0.255326	0.920627	0.613488	MAP3K9	protein_coding
ENSG00000006451.8	0.160195	0.936402	0.688923	RALA	protein_coding
ENSG00000006453.14	0.259528	1.08754	0.610625	BAIAP2L1	protein_coding
ENSG00000006459.11	0.0169872	1.02158	0.896306	KDM7A	protein_coding
ENSG00000006468.14	0.427651	0.898205	0.513217	ETV1	protein_coding
ENSG00000006530.18	1.41991	1.21651	0.234139	AGK	protein_coding
ENSG00000006534.16	1.99937	1.26199	0.158064	ALDH3B1	protein_coding
ENSG00000006555.11	0.126821	0.9433	0.72163	TTC22	protein_coding
ENSG00000006576.16	0.823627	1.16082	0.364732	PHTF2	protein_coding
ENSG00000006606.9	3.44986	1.35629	0.0643611	CCL26	protein_coding
ENSG00000006607.14	0.550382	1.12925	0.458638	FARP2	protein_coding
ENSG00000006611.17	0.0506594	1.03812	0.821904	USH1C	protein_coding
ENSG00000006625.18	7.37377	1.56452	0.00689073	GGCT	protein_coding
ENSG00000006634.8	2.06972	1.26579	0.151072	DBF4	protein_coding
ENSG00000006638.13	0.257434	1.08676	0.611919	TBXA2R	protein_coding
ENSG00000006652.15	0.025223	1.02665	0.873772	IFRD1	protein_coding
ENSG00000006659.13				LGALS14	protein_coding
ENSG00000006695.12	4.33737	1.41865	0.0381747	COX10	protein_coding
ENSG00000006704.11	0.405836	1.11005	0.524485	GTF2IRD1	protein_coding
ENSG00000006712.15	3.42216	1.36276	0.0648585	PAF1	protein_coding
ENSG00000006715.16	3.45598	1.36325	0.06468	VPS41	protein_coding
ENSG00000006740.17	0.0114145	0.98264	0.914919	ARHGAP44	protein_coding
ENSG00000006744.19	1.15407	1.19268	0.283358	ELAC2	protein_coding
ENSG00000006747.15	0.403285	1.10956	0.525682	SCIN	protein_coding
ENSG00000006756.16	0.523428	0.888143	0.469506	ARSD	protein_coding
ENSG00000006757.12	0.696435	1.14625	0.404227	PNPLA4	protein_coding
ENSG00000006788.14	1.97861	0.793644	0.160408	MYH13	protein_coding
ENSG00000006831.10	1.48088	1.22394	0.224879	ADIPOR2	protein_coding
ENSG00000006837.12	0.403188	0.900496	0.526056	CDKL3	protein_coding
ENSG00000007001.13	0.0540344	1.03874	0.816211	UPP2	protein_coding
ENSG00000007038.11	0.86694	1.16574	0.351986	PRSS21	protein_coding
ENSG00000007047.15	15.1362	1.90384	0.000128972	MARK4	protein_coding
ENSG00000007062.12	0.289459	1.09207	0.590731	PROM1	protein_coding
ENSG00000007080.11	1.22551	1.20001	0.26827	CCDC124	protein_coding
ENSG00000007129.18	5.62998	0.67651	0.0183149	CEACAM21	protein_coding
ENSG00000007168.14	0.0239867	1.02569	0.876937	PAFAH1B1	protein_coding
ENSG00000007171.18	0.107639	1.0559	0.74279	NOS2	protein_coding
ENSG00000007174.18	0.126139	1.05987	0.722523	DNAH9	protein_coding
ENSG00000007202.15	0.543297	1.12865	0.461661	KIAA0100	protein_coding
ENSG00000007216.15	0.0050284	1.01168	0.94347	SLC13A2	protein_coding
ENSG00000007237.19	1.57542	0.814078	0.209857	GAS7	protein_coding
ENSG00000007255.10	1.91812	1.25567	0.16652	TRAPPC6A	protein_coding
ENSG00000007264.15	0.303061	0.913663	0.58193	MATK	protein_coding
ENSG00000007306.15	1.72284	0.806562	0.189753	CEACAM7	protein_coding
ENSG00000007312.13	4.1511	0.714744	0.0429792	CD79B	protein_coding
ENSG00000007314.12	2.40573	1.29002	0.122045	SCN4A	protein_coding
ENSG00000007341.19	0.583385	1.13466	0.445213	ST7L	protein_coding
ENSG00000007350.17	0.0164189	1.02118	0.898036	TKTL1	protein_coding
ENSG00000007372.24	0.415445	1.11162	0.519145	PAX6	protein_coding
ENSG00000007376.8	0.563659	1.13104	0.453	RPUSD1	protein_coding
ENSG00000007384.15	0.433853	1.1139	0.510405	RHBDF1	protein_coding
ENSG00000007392.17	0.169333	1.07099	0.68046	LUC7L	protein_coding
ENSG00000007402.12	0.0108208	1.01719	0.917148	CACNA2D2	protein_coding
ENSG00000007516.14	6.77316	1.53798	0.00965086	BAIAP3	protein_coding
ENSG00000007520.4	0.80315	1.15818	0.370081	TSR3	protein_coding
ENSG00000007541.17	1.59307	1.23008	0.207097	PIGQ	protein_coding
ENSG00000007545.16	1.18873	1.19649	0.275909	CRAMP1	protein_coding
ENSG00000007866.22	1.04684	1.18402	0.307075	TEAD3	protein_coding
ENSG00000007908.16	3.04366	0.751381	0.0818883	SELE	protein_coding
ENSG00000007923.16	1.17659	1.19508	0.279269	DNAJC11	protein_coding
ENSG00000007933.13	1.67992	0.808454	0.194967	FMO3	protein_coding
ENSG00000007944.15	0.00822295	1.01501	0.927754	MYLIP	protein_coding
ENSG00000007952.18	11.7829	1.76987	0.000654647	NOX1	protein_coding
ENSG00000007968.7	0.18771	1.07351	0.664851	E2F2	protein_coding
ENSG00000008018.9	3.81728	1.37946	0.0511342	PSMB1	protein_coding
ENSG00000008056.14	1.29662	1.20474	0.255278	SYN1	protein_coding
ENSG00000008083.14	0.276984	1.09052	0.599192	JARID2	protein_coding
ENSG00000008086.13	0.264226	0.919177	0.607105	CDKL5	protein_coding
ENSG00000008118.10	1.55711	1.22701	0.213139	CAMK1G	protein_coding
ENSG00000008128.23	0.17504	1.07124	0.675564	CDK11A	protein_coding
ENSG00000008130.15	1.60349	1.23084	0.20667	NADK	protein_coding
ENSG00000008196.13				TFAP2B	protein_coding
ENSG00000008197.5				TFAP2D	protein_coding
ENSG00000008226.20	1.44796	0.821031	0.229906	DLEC1	protein_coding
ENSG00000008256.16	1.01856	1.18004	0.312981	CYTH3	protein_coding
ENSG00000008277.14	3.96666	1.39427	0.0474234	ADAM22	protein_coding
ENSG00000008282.9	8.70615	1.62793	0.00353456	SYPL1	protein_coding
ENSG00000008283.16	0.948659	1.17289	0.330659	CYB561	protein_coding
ENSG00000008294.21	1.39552	1.21371	0.238143	SPAG9	protein_coding
ENSG00000008300.17	3.97167	0.719811	0.0469513	CELSR3	protein_coding
ENSG00000008311.15	0.345117	1.10259	0.556827	AASS	protein_coding
ENSG00000008323.15	0.0241958	1.02579	0.8764	PLEKHG6	protein_coding
ENSG00000008324.12	0.699036	1.14655	0.403067	SS18L2	protein_coding
ENSG00000008382.16	0.0336143	1.03049	0.854555	MPND	protein_coding
ENSG00000008394.13	0.537431	1.12787	0.46348	MGST1	protein_coding
ENSG00000008405.12	1.06156	1.18725	0.303192	CRY1	protein_coding
ENSG00000008438.5	0.545997	0.884297	0.460708	PGLYRP1	protein_coding
ENSG00000008441.18	1.27054	1.20405	0.260941	NFIX	protein_coding
ENSG00000008513.16	0.0120674	1.0182	0.912537	ST3GAL1	protein_coding
ENSG00000008516.17	3.11257	0.748392	0.0790883	MMP25	protein_coding
ENSG00000008517.18	0.327192	1.09851	0.567454	IL32	protein_coding
ENSG00000008710.20	1.83387e-06	1.00022	0.99892	PKD1	protein_coding
ENSG00000008735.14	0.398365	1.10993	0.528152	MAPK8IP2	protein_coding
ENSG00000008838.20	5.03967	1.4481	0.0255999	MED24	protein_coding
ENSG00000008853.17	0.130116	1.0609	0.718228	RHOBTB2	protein_coding
ENSG00000008869.12	0.236885	1.08296	0.626722	HEATR5B	protein_coding
ENSG00000008952.17	5.21976	1.45761	0.02332	SEC62	protein_coding
ENSG00000008988.11	0.0590638	0.96097	0.80801	RPS20	protein_coding
ENSG00000009307.16	0.701275	1.14726	0.403171	CSDE1	protein_coding
ENSG00000009335.18	0.132715	1.06168	0.715762	UBE3C	protein_coding
ENSG00000009413.16	0.139939	0.940439	0.708275	REV3L	protein_coding
ENSG00000009694.13	4.34118	0.710125	0.0379139	TENM1	protein_coding
ENSG00000009709.12	0.942138	1.17238	0.33201	PAX7	protein_coding
ENSG00000009724.17	0.0470219	0.964865	0.828384	MASP2	protein_coding
ENSG00000009765.15	0.82044	0.861447	0.365204	IYD	protein_coding
ENSG00000009780.16	0.0319747	0.971133	0.858063	FAM76A	protein_coding
ENSG00000009790.15	5.00645	0.691834	0.0259561	TRAF3IP3	protein_coding
ENSG00000009830.12	3.72237	1.37425	0.0542886	POMT2	protein_coding
ENSG00000009844.16	0.965122	1.17477	0.326844	VTA1	protein_coding
ENSG00000009950.16	8.77142	1.64216	0.0032985	MLXIPL	protein_coding
ENSG00000009954.11	2.8762	1.32224	0.091593	BAZ1B	protein_coding
ENSG00000010017.13	0.443917	1.11531	0.505451	RANBP9	protein_coding
ENSG00000010030.14	0.899253	0.854069	0.343285	ETV7	protein_coding
ENSG00000010072.16	0.175725	1.07102	0.675229	SPRTN	protein_coding
ENSG00000010165.20	2.61416	1.30436	0.107087	EEF1AKNMT	protein_coding
ENSG00000010219.13	0.181539	1.07228	0.669979	DYRK4	protein_coding
ENSG00000010244.19	5.6985	1.48312	0.0176432	ZNF207	protein_coding
ENSG00000010256.11	6.02904	1.49984	0.0145697	UQCRC1	protein_coding
ENSG00000010270.14	1.43408	1.21668	0.231946	STARD3NL	protein_coding
ENSG00000010278.15	1.15406	1.19501	0.283109	CD9	protein_coding
ENSG00000010282.15	1.86271	1.25071	0.173119	HHATL	protein_coding
ENSG00000010292.13	5.20648	1.4616	0.0236389	NCAPD2	protein_coding
ENSG00000010295.20	0.738746	0.868714	0.390472	IFFO1	protein_coding
ENSG00000010310.9	1.42572	0.820971	0.234517	GIPR	protein_coding
ENSG00000010318.21	0.194422	1.07515	0.659464	PHF7	protein_coding
ENSG00000010319.7	2.0262	0.791627	0.155053	SEMA3G	protein_coding
ENSG00000010322.16	0.302703	1.09511	0.582224	NISCH	protein_coding
ENSG00000010327.10	1.61635	0.811456	0.204514	STAB1	protein_coding
ENSG00000010361.14	0.105591	1.055	0.745196	FUZ	protein_coding
ENSG00000010379.16	0.0454854	0.965677	0.831161	SLC6A13	protein_coding
ENSG00000010404.18	1.01873	1.18076	0.314007	IDS	protein_coding
ENSG00000010438.17	1.8081	0.801738	0.179461	PRSS3	protein_coding
ENSG00000010539.12	0.000272792	0.997303	0.986822	ZNF200	protein_coding
ENSG00000010610.10	3.70376	0.728183	0.0545247	CD4	protein_coding
ENSG00000010626.15	5.42483	1.47882	0.020492	LRRC23	protein_coding
ENSG00000010671.16	1.69756	0.807466	0.193089	BTK	protein_coding
ENSG00000010704.18	5.68333	1.48104	0.0176675	HFE	protein_coding
ENSG00000010803.16	0.252325	1.08598	0.615601	SCMH1	protein_coding
ENSG00000010810.17	0.590058	0.881897	0.442624	FYN	protein_coding
ENSG00000010818.10	0.136947	0.94109	0.711271	HIVEP2	protein_coding
ENSG00000010932.17	0.0184274	0.978001	0.892024	FMO1	protein_coding
ENSG00000011007.12	3.64536	1.36871	0.0574547	ELOA	protein_coding
ENSG00000011009.11	3.59968	1.36541	0.0579919	LYPLA2	protein_coding
ENSG00000011021.23	2.75453	1.31571	0.0974894	CLCN6	protein_coding
ENSG00000011028.14	3.60413	1.36687	0.0587294	MRC2	protein_coding
ENSG00000011052.21				NME1-NME2	protein_coding
ENSG00000011083.9	1.0141	0.847163	0.314997	SLC6A7	protein_coding
ENSG00000011105.14	0.180699	0.932625	0.670826	TSPAN9	protein_coding
ENSG00000011114.15	0.121525	1.05882	0.727505	BTBD7	protein_coding
ENSG00000011132.12	0.0926013	0.951093	0.760997	APBA3	protein_coding
ENSG00000011143.19	1.06857	1.18503	0.301567	MKS1	protein_coding
ENSG00000011198.10	0.0956237	0.95052	0.757171	ABHD5	protein_coding
ENSG00000011201.12	0.0144999	1.01997	0.90417	ANOS1	protein_coding
ENSG00000011243.18	1.00582	1.17974	0.316119	AKAP8L	protein_coding
ENSG00000011258.16	0.0349784	1.03121	0.851651	MBTD1	protein_coding
ENSG00000011260.14	10.0922	1.69144	0.00167639	UTP18	protein_coding
ENSG00000011275.19	3.81919	1.37901	0.0513617	RNF216	protein_coding
ENSG00000011295.16	2.63009	1.30899	0.104983	TTC19	protein_coding
ENSG00000011304.22	2.95076	1.32619	0.0873081	PTBP1	protein_coding
ENSG00000011332.19	0.0162946	1.02122	0.898416	DPF1	protein_coding
ENSG00000011347.10	0.0412952	1.0338	0.838988	SYT7	protein_coding
ENSG00000011376.12	0.562331	1.13065	0.453439	LARS2	protein_coding
ENSG00000011405.13	2.00066	1.26211	0.158532	PIK3C2A	protein_coding
ENSG00000011422.12	0.317603	1.09665	0.57307	PLAUR	protein_coding
ENSG00000011426.11	1.5376	1.2253	0.21584	ANLN	protein_coding
ENSG00000011451.21	0.0821003	1.04818	0.774576	WIZ	protein_coding
ENSG00000011454.18	3.3481	1.35186	0.0684741	RABGAP1	protein_coding
ENSG00000011465.18	0.281176	1.09075	0.596225	DCN	protein_coding
ENSG00000011478.13	0.902225	1.16836	0.342125	QPCTL	protein_coding
ENSG00000011485.15	3.30508	1.34852	0.0691566	PPP5C	protein_coding
ENSG00000011523.14	0.258688	1.08726	0.611319	CEP68	protein_coding
ENSG00000011566.15	0.273214	1.08951	0.601482	MAP4K3	protein_coding
ENSG00000011590.14	0.218933	0.925775	0.639994	ZBTB32	protein_coding
ENSG00000011600.12	0.296567	1.09353	0.586175	TYROBP	protein_coding
ENSG00000011638.11	4.48835	1.41978	0.0348272	TMEM159	protein_coding
ENSG00000011677.13	0.0333071	1.0304	0.855216	GABRA3	protein_coding
ENSG00000012048.23	3.64101	1.36819	0.0572653	BRCA1	protein_coding
ENSG00000012061.16	0.208476	1.07768	0.647882	ERCC1	protein_coding
ENSG00000012124.17	3.71023	0.728748	0.0548098	CD22	protein_coding
ENSG00000012171.20	0.00588385	1.01262	0.938854	SEMA3B	protein_coding
ENSG00000012174.12	0.351524	1.10205	0.553524	MBTPS2	protein_coding
ENSG00000012211.13	0.060562	1.04107	0.805637	PRICKLE3	protein_coding
ENSG00000012223.13	0.0304421	1.029	0.861489	LTF	protein_coding
ENSG00000012232.9	0.227499	0.924613	0.633438	EXTL3	protein_coding
ENSG00000012504.15				NR1H4	protein_coding
ENSG00000012660.14	3.28878	1.34766	0.0707665	ELOVL5	protein_coding
ENSG00000012779.11	0.170454	1.06992	0.679861	ALOX5	protein_coding
ENSG00000012817.16	4.09249	0.716275	0.0444389	KDM5D	protein_coding
ENSG00000012822.16	0.368396	1.10502	0.544014	CALCOCO1	protein_coding
ENSG00000012963.15	1.94453	1.25841	0.16348	UBR7	protein_coding
ENSG00000012983.11	0.24826	1.08516	0.618459	MAP4K5	protein_coding
ENSG00000013016.16	0.286253	1.09185	0.592947	EHD3	protein_coding
ENSG00000013275.8	10.0488	1.70017	0.00167367	PSMC4	protein_coding
ENSG00000013288.9	0.875693	1.1664	0.350029	MAN2B2	protein_coding
ENSG00000013293.6				SLC7A14	protein_coding
ENSG00000013297.12	0.000449247	0.996528	0.98309	CLDN11	protein_coding
ENSG00000013306.16	7.88463	1.58754	0.00515328	SLC25A39	protein_coding
ENSG00000013364.19	3.77825	1.37581	0.0529255	MVP	protein_coding
ENSG00000013374.16	0.273195	1.08956	0.601404	NUB1	protein_coding
ENSG00000013375.16	0.557108	1.12981	0.455653	PGM3	protein_coding
ENSG00000013392.8	2.22012e-05	1.00077	0.996241	RWDD2A	protein_coding
ENSG00000013441.16	0.262984	0.918999	0.608548	CLK1	protein_coding
ENSG00000013503.10	4.26762	1.40818	0.0399121	POLR3B	protein_coding
ENSG00000013523.11	1.79112	1.2461	0.181275	ANGEL1	protein_coding
ENSG00000013561.18	5.04727	1.45598	0.0254229	RNF14	protein_coding
ENSG00000013563.14	1.18162	1.19474	0.277656	DNASE1L1	protein_coding
ENSG00000013573.17	0.0150068	0.979872	0.902515	DDX11	protein_coding
ENSG00000013583.10	7.25933	1.56313	0.00746653	HEBP1	protein_coding
ENSG00000013588.9	0.0325425	0.970645	0.856855	GPRC5A	protein_coding
ENSG00000013619.14	5.75092	1.4941	0.0172321	MAMLD1	protein_coding
ENSG00000013725.14	7.86306	0.630471	0.00535307	CD6	protein_coding
ENSG00000013810.20	3.34355	1.35088	0.0683762	TACC3	protein_coding
ENSG00000014123.10	0.0219686	1.02456	0.882194	UFL1	protein_coding
ENSG00000014138.9	0.183685	1.0728	0.668192	POLA2	protein_coding
ENSG00000014164.7	4.2892	1.40653	0.0398168	ZC3H3	protein_coding
ENSG00000014216.16	0.213344	1.07871	0.644404	CAPN1	protein_coding
ENSG00000014257.16	0.810597	0.862796	0.367915	ACP3	protein_coding
ENSG00000014641.21	10.1764	1.71145	0.00160095	MDH1	protein_coding
ENSG00000014824.14	0.321497	1.09735	0.571036	SLC30A9	protein_coding
ENSG00000014914.21	1.30295	1.20559	0.254308	MTMR11	protein_coding
ENSG00000014919.13	9.61596	1.68437	0.00219227	COX15	protein_coding
ENSG00000015133.19	0.542067	0.886319	0.461206	CCDC88C	protein_coding
ENSG00000015153.15	1.09753	1.18808	0.294947	YAF2	protein_coding
ENSG00000015171.20	0.585845	0.882005	0.443876	ZMYND11	protein_coding
ENSG00000015285.11	3.21986	0.744613	0.0734069	WAS	protein_coding
ENSG00000015413.9	0.103132	1.05466	0.748038	DPEP1	protein_coding
ENSG00000015475.19	10.3922	1.70267	0.00139286	BID	protein_coding
ENSG00000015479.20	0.0234656	0.975157	0.878269	MATR3	protein_coding
ENSG00000015520.15	1.58993	1.23228	0.208134	NPC1L1	protein_coding
ENSG00000015532.10	7.13758	1.55171	0.00796469	XYLT2	protein_coding
ENSG00000015568.13				RGPD5	protein_coding
ENSG00000015592.16	0.00115801	1.0056	0.972853	STMN4	protein_coding
ENSG00000015676.18	1.82064	1.24813	0.178327	NUDCD3	protein_coding
ENSG00000016082.15	0.0734422	1.0453	0.786402	ISL1	protein_coding
ENSG00000016391.11	0.000362773	0.996846	0.984804	CHDH	protein_coding
ENSG00000016402.13	5.094e-05	0.998826	0.994305	IL20RA	protein_coding
ENSG00000016490.16				CLCA1	protein_coding
ENSG00000016602.9	1.42863	0.822127	0.232838	CLCA4	protein_coding
ENSG00000016864.18	0.307689	1.09506	0.579043	GLT8D1	protein_coding
ENSG00000017260.20	0.10277	0.948769	0.748482	ATP2C1	protein_coding
ENSG00000017427.17	0.487954	1.12195	0.484698	IGF1	protein_coding
ENSG00000017483.15	0.188494	0.931374	0.664294	SLC38A5	protein_coding
ENSG00000017797.13	0.120036	1.05831	0.729009	RALBP1	protein_coding
ENSG00000018189.13	0.183637	0.932219	0.668423	RUFY3	protein_coding
ENSG00000018236.15	0.0139615	0.980662	0.905928	CNTN1	protein_coding
ENSG00000018280.17	1.75847	1.24303	0.184635	SLC11A1	protein_coding
ENSG00000018408.15	0.820136	1.16087	0.366217	WWTR1	protein_coding
ENSG00000018510.17	0.224258	1.08084	0.636176	AGPS	protein_coding
ENSG00000018607.7				ZNF806	transcribed_unprocessed_pseudogene
ENSG00000018610.15	3.74895	1.3739	0.0538594	CXorf56	protein_coding
ENSG00000018625.15	4.80687	1.43243	0.0290683	ATP1A2	protein_coding
ENSG00000018699.13	1.32661	1.20777	0.250267	TTC27	protein_coding
ENSG00000018869.17	0.0032437	0.99072	0.954582	ZNF582	protein_coding
ENSG00000019102.12	0.144841	0.939223	0.703661	VSIG2	protein_coding
ENSG00000019144.19	0.0660085	1.04303	0.797236	PHLDB1	protein_coding
ENSG00000019169.10	0.499866	1.12369	0.4799	MARCO	protein_coding
ENSG00000019186.10	0.502442	0.890268	0.478756	CYP24A1	protein_coding
ENSG00000019485.13	0.000572419	0.996077	0.980912	PRDM11	protein_coding
ENSG00000019505.8	3.67001	0.729919	0.056047	SYT13	protein_coding
ENSG00000019549.13	0.0219934	1.02459	0.882098	SNAI2	protein_coding
ENSG00000019582.15	0.427446	0.898562	0.513344	CD74	protein_coding
ENSG00000019991.18	7.47944	0.637673	0.00665391	HGF	protein_coding
ENSG00000019995.6	3.24855	1.34982	0.0728118	ZRANB1	protein_coding
ENSG00000020129.16	1.37884	1.21185	0.240937	NCDN	protein_coding
ENSG00000020181.18	0.196258	0.930099	0.657725	ADGRA2	protein_coding
ENSG00000020219.9				CCT8L1P	processed_pseudogene
ENSG00000020256.20	0.0191653	1.02302	0.889905	ZFP64	protein_coding
ENSG00000020426.11	7.56565	1.57622	0.00617081	MNAT1	protein_coding
ENSG00000020577.14	0.0667334	0.958574	0.796148	SAMD4A	protein_coding
ENSG00000020633.19	0.422332	1.11224	0.515878	RUNX3	protein_coding
ENSG00000020922.13	0.171492	1.07142	0.678828	MRE11	protein_coding
ENSG00000021300.14	0.996092	1.17839	0.318816	PLEKHB1	protein_coding
ENSG00000021355.13	0.69618	1.14667	0.404153	SERPINB1	protein_coding
ENSG00000021461.17	1.9401	1.25839	0.163876	CYP3A43	protein_coding
ENSG00000021488.13	0.573887	1.13203	0.449078	SLC7A9	protein_coding
ENSG00000021574.13	0.0232286	1.0253	0.878883	SPAST	protein_coding
ENSG00000021645.20	0.0558539	0.961573	0.813171	NRXN3	protein_coding
ENSG00000021762.20	0.78759	1.15698	0.375285	OSBPL5	protein_coding
ENSG00000021776.11	2.40999	1.28983	0.121551	AQR	protein_coding
ENSG00000021826.17	0.00875719	0.984777	0.925445	CPS1	protein_coding
ENSG00000021852.13				C8B	protein_coding
ENSG00000022267.19	0.41291	1.11091	0.520583	FHL1	protein_coding
ENSG00000022277.13	3.18957	1.34269	0.0746599	RTF2	protein_coding
ENSG00000022355.18				GABRA1	protein_coding
ENSG00000022556.16	1.76081	1.24505	0.185342	NLRP2	protein_coding
ENSG00000022567.10	3.40437	1.3542	0.0661743	SLC45A4	protein_coding
ENSG00000022840.16	5.05693	1.44659	0.0251963	RNF10	protein_coding
ENSG00000022976.15	7.21106	1.56229	0.00755634	ZNF839	protein_coding
ENSG00000023041.11	0.0341619	1.03077	0.853342	ZDHHC6	protein_coding
ENSG00000023171.18	4.20359	0.713925	0.0411091	GRAMD1B	protein_coding
ENSG00000023191.17	1.97347	1.26069	0.160594	RNH1	protein_coding
ENSG00000023228.14	0.000959733	1.00511	0.975287	NDUFS1	protein_coding
ENSG00000023287.13	0.0262248	0.973801	0.871342	RB1CC1	protein_coding
ENSG00000023318.8	7.4899	1.56983	0.00652558	ERP44	protein_coding
ENSG00000023330.15	2.03607	1.26371	0.154641	ALAS1	protein_coding
ENSG00000023445.16	0.323087	1.098	0.569738	BIRC3	protein_coding
ENSG00000023516.9	0.00586416	1.01264	0.938964	AKAP11	protein_coding
ENSG00000023572.10	2.19009	1.2744	0.139489	GLRX2	protein_coding
ENSG00000023608.5	1.77795	1.24467	0.182431	SNAPC1	protein_coding
ENSG00000023697.13	3.78696	1.38278	0.0529929	DERA	protein_coding
ENSG00000023734.11	4.93931	1.44576	0.0269224	STRAP	protein_coding
ENSG00000023839.12	0.150411	1.06644	0.698121	ABCC2	protein_coding
ENSG00000023892.11	2.5202	1.29897	0.113072	DEF6	protein_coding
ENSG00000023902.14	9.16567e-07	1.00016	0.999236	PLEKHO1	protein_coding
ENSG00000023909.10	5.99085	1.49858	0.0151738	GCLM	protein_coding
ENSG00000024048.11	0.673456	0.874175	0.411541	UBR2	protein_coding
ENSG00000024422.12	0.00834273	0.985125	0.927223	EHD2	protein_coding
ENSG00000024526.17	7.38852	1.56548	0.00694733	DEPDC1	protein_coding
ENSG00000024862.18	3.63533	1.37099	0.0571305	CCDC28A	protein_coding
ENSG00000025039.15	2.89874	1.32261	0.0901182	RRAGD	protein_coding
ENSG00000025156.13	3.12065	1.34251	0.0782333	HSF2	protein_coding
ENSG00000025293.17	3.38687	1.35492	0.0670882	PHF20	protein_coding
ENSG00000025423.11	0.676605	0.873821	0.411251	HSD17B6	protein_coding
ENSG00000025434.19	0.0162827	0.979335	0.898476	NR1H3	protein_coding
ENSG00000025708.14	0.0716686	0.957051	0.788918	TYMP	protein_coding
ENSG00000025770.19	1.01375	1.17945	0.314473	NCAPH2	protein_coding
ENSG00000025772.8	10.214	1.69672	0.00147533	TOMM34	protein_coding
ENSG00000025796.14	2.09659	1.26778	0.148664	SEC63	protein_coding
ENSG00000025800.14	0.533447	1.12748	0.46597	KPNA6	protein_coding
ENSG00000026025.16	0.000944229	0.994985	0.975486	VIM	protein_coding
ENSG00000026036.22	0.157004	0.93634	0.692198	RTEL1-TNFRSF6B	protein_coding
ENSG00000026103.22	0.21365	1.07884	0.643971	FAS	protein_coding
ENSG00000026297.16	0.486182	1.12093	0.485835	RNASET2	protein_coding
ENSG00000026508.20	0.812467	1.15964	0.368443	CD44	protein_coding
ENSG00000026559.14	1.4091	1.21556	0.235572	KCNG1	protein_coding
ENSG00000026652.15	0.342604	1.1009	0.558287	AGPAT4	protein_coding
ENSG00000026751.17	0.0250622	0.974439	0.874211	SLAMF7	protein_coding
ENSG00000026950.17	0.0776728	1.04685	0.780524	BTN3A1	protein_coding
ENSG00000027001.10	4.74793	1.43019	0.0302076	MIPEP	protein_coding
ENSG00000027075.15	2.20098	0.783983	0.138685	PRKCH	protein_coding
ENSG00000027644.5	0.172971	0.934036	0.677629	INSRR	protein_coding
ENSG00000027697.15	0.00919575	0.984433	0.923607	IFNGR1	protein_coding
ENSG00000027847.14	1.87427	1.25126	0.171401	B4GALT7	protein_coding
ENSG00000027869.12	0.114145	1.05702	0.735542	SH2D2A	protein_coding
ENSG00000028116.18	0.0336989	1.03057	0.854385	VRK2	protein_coding
ENSG00000028137.19	2.39608	0.775497	0.122249	TNFRSF1B	protein_coding
ENSG00000028203.18	3.66637	1.36899	0.0562294	VEZT	protein_coding
ENSG00000028277.21	0.239657	0.923036	0.624593	POU2F2	protein_coding
ENSG00000028310.18	0.123595	1.05943	0.725155	BRD9	protein_coding
ENSG00000028528.15	5.03811	1.44551	0.0253473	SNX1	protein_coding
ENSG00000028839.10	3.26436	1.3467	0.0711297	TBPL1	protein_coding
ENSG00000029153.14	0.0414769	0.967221	0.838615	ARNTL2	protein_coding
ENSG00000029363.17	5.61522	1.48185	0.0185871	BCLAF1	protein_coding
ENSG00000029364.12	1.31059	1.20748	0.253209	SLC39A9	protein_coding
ENSG00000029534.21	0.695977	0.872045	0.404786	ANK1	protein_coding
ENSG00000029559.7	0.0020124	1.00737	0.964221	IBSP	protein_coding
ENSG00000029639.11	3.10479	1.33628	0.0785805	TFB1M	protein_coding
ENSG00000029725.17	0.170089	0.934674	0.679916	RABEP1	protein_coding
ENSG00000029993.15	0.270506	1.08892	0.603001	HMGB3	protein_coding
ENSG00000030066.13	0.386044	1.10725	0.534679	NUP160	protein_coding
ENSG00000030110.13	5.02207	1.44404	0.0255665	BAK1	protein_coding
ENSG00000030304.14	2.94167	1.32432	0.0869917	MUSK	protein_coding
ENSG00000030419.16	0.160008	1.06767	0.689169	IKZF2	protein_coding
ENSG00000030582.18	1.0385	1.18145	0.308783	GRN	protein_coding
ENSG00000031003.10	0.04724	0.965034	0.827945	FAM13B	protein_coding
ENSG00000031081.11	0.476983	0.892696	0.489564	ARHGAP31	protein_coding
ENSG00000031691.7	2.30935	1.28308	0.129144	CENPQ	protein_coding
ENSG00000031698.13	5.799	1.48639	0.0166041	SARS1	protein_coding
ENSG00000031823.14	0.0243619	0.974752	0.875958	RANBP3	protein_coding
ENSG00000032219.19	1.37923	0.824884	0.240645	ARID4A	protein_coding
ENSG00000032389.13	3.45329	1.36245	0.0642552	EIPR1	protein_coding
ENSG00000032444.17	0.300145	0.914224	0.583805	PNPLA6	protein_coding
ENSG00000032742.18	1.23431	1.20003	0.266868	IFT88	protein_coding
ENSG00000033011.13	6.03479	1.49848	0.0145064	ALG1	protein_coding
ENSG00000033030.15	0.241887	1.08412	0.62282	ZCCHC8	protein_coding
ENSG00000033050.9	0.91522	1.16992	0.338809	ABCF2	protein_coding
ENSG00000033100.16	1.4483	1.21822	0.230051	CHPF2	protein_coding
ENSG00000033122.21	1.25478	1.20132	0.263273	LRRC7	protein_coding
ENSG00000033170.17	0.265811	1.08802	0.606241	FUT8	protein_coding
ENSG00000033178.13	0.177558	1.07157	0.673552	UBA6	protein_coding
ENSG00000033327.13	1.17576	0.836808	0.2779	GAB2	protein_coding
ENSG00000033627.17	0.0765419	0.955711	0.782007	ATP6V0A1	protein_coding
ENSG00000033800.14	1.14514	1.19163	0.285036	PIAS1	protein_coding
ENSG00000033867.16	1.44033	1.21709	0.230742	SLC4A7	protein_coding
ENSG00000034053.14	1.49133	0.818281	0.222602	APBA2	protein_coding
ENSG00000034152.19	2.56509	1.30142	0.110103	MAP2K3	protein_coding
ENSG00000034239.11	0.996316	1.17972	0.318235	EFCAB1	protein_coding
ENSG00000034510.6	0.00656809	1.01357	0.935401	TMSB10	protein_coding
ENSG00000034533.12	1.13869	0.839746	0.286365	ASTE1	protein_coding
ENSG00000034677.13	0.00271768	0.991506	0.958423	RNF19A	protein_coding
ENSG00000034693.15	0.0650456	1.04259	0.798702	PEX3	protein_coding
ENSG00000034713.8	1.94662	1.25686	0.163776	GABARAPL2	protein_coding
ENSG00000034971.17				MYOC	protein_coding
ENSG00000035115.22	3.64956	1.36958	0.0568426	SH3YL1	protein_coding
ENSG00000035141.8	2.8413	1.3219	0.092211	FAM136A	protein_coding
ENSG00000035403.18	1.48243	1.22365	0.224728	VCL	protein_coding
ENSG00000035499.13	4.02278	1.38937	0.0455154	DEPDC1B	protein_coding
ENSG00000035664.11	0.00133207	1.00599	0.970886	DAPK2	protein_coding
ENSG00000035681.9	0.217222	1.0792	0.641292	NSMAF	protein_coding
ENSG00000035687.10	0.00929992	0.984288	0.923161	ADSS2	protein_coding
ENSG00000035720.8	2.44067	0.773453	0.11958	STAP1	protein_coding
ENSG00000035862.12	0.0277655	0.973131	0.867659	TIMP2	protein_coding
ENSG00000035928.16	0.278486	1.09041	0.597861	RFC1	protein_coding
ENSG00000036054.13	0.212969	1.07904	0.644609	TBC1D23	protein_coding
ENSG00000036257.13	0.0533582	1.03853	0.817346	CUL3	protein_coding
ENSG00000036448.10	3.11984	1.33719	0.0776566	MYOM2	protein_coding
ENSG00000036473.8				OTC	protein_coding
ENSG00000036530.9	0.212487	1.07932	0.644712	CYP46A1	protein_coding
ENSG00000036549.13	0.0345694	1.03092	0.852518	ZZZ3	protein_coding
ENSG00000036565.15	1.56266	0.814639	0.211947	SLC18A1	protein_coding
ENSG00000036672.16	0.0041953	0.989452	0.948357	USP2	protein_coding
ENSG00000036828.17	0.323797	0.910706	0.569638	CASR	protein_coding
ENSG00000037042.9	0.00655776	0.986821	0.935461	TUBG2	protein_coding
ENSG00000037241.7	6.6247	1.53968	0.0102807	RPL26L1	protein_coding
ENSG00000037280.16	2.0697	0.78979	0.15106	FLT4	protein_coding
ENSG00000037474.15	3.72397	1.37213	0.0544985	NSUN2	protein_coding
ENSG00000037637.11	1.04996	1.18315	0.306671	FBXO42	protein_coding
ENSG00000037749.12	0.695554	0.87223	0.404225	MFAP3	protein_coding
ENSG00000037757.14	1.17017	1.19486	0.279709	MRI1	protein_coding
ENSG00000037897.17	3.04672	1.33681	0.0817513	METTL1	protein_coding
ENSG00000037965.6	0.237405	1.08398	0.626085	HOXC8	protein_coding
ENSG00000038002.9	5.55953	1.47606	0.0191982	AGA	protein_coding
ENSG00000038210.14	1.13477	0.8399	0.287014	PI4K2B	protein_coding
ENSG00000038219.13	0.0563571	1.03981	0.812425	BOD1L1	protein_coding
ENSG00000038274.17	1.01228	1.18033	0.315072	MAT2B	protein_coding
ENSG00000038295.8	0.0238658	0.97505	0.877218	TLL1	protein_coding
ENSG00000038358.15	0.181859	1.07273	0.67005	EDC4	protein_coding
ENSG00000038382.20	0.0395838	1.03316	0.842327	TRIO	protein_coding
ENSG00000038427.16	0.654457	1.14195	0.418929	VCAN	protein_coding
ENSG00000038532.16	0.058267	1.0405	0.809277	CLEC16A	protein_coding
ENSG00000038945.15	2.44256	1.29277	0.119675	MSR1	protein_coding
ENSG00000039068.19	1.94892e-05	1.00073	0.996478	CDH1	protein_coding
ENSG00000039123.16	0.470702	1.11985	0.492897	MTREX	protein_coding
ENSG00000039139.9	1.41145	1.21499	0.235281	DNAH5	protein_coding
ENSG00000039319.17	0.400181	1.11048	0.527335	ZFYVE16	protein_coding
ENSG00000039523.20	8.9927	1.6387	0.00293861	RIPOR1	protein_coding
ENSG00000039537.14	1.1118	1.18887	0.291807	C6	protein_coding
ENSG00000039560.14	0.9072	1.16894	0.341631	RAI14	protein_coding
ENSG00000039600.11	1.31907	1.20913	0.252049	SOX30	protein_coding
ENSG00000039650.12	0.0624982	1.04211	0.80256	PNKP	protein_coding
ENSG00000039987.7	1.99847	0.792489	0.158124	BEST2	protein_coding
ENSG00000040199.18	0.204421	0.928706	0.651298	PHLPP2	protein_coding
ENSG00000040275.17	4.23044	1.40621	0.0400071	SPDL1	protein_coding
ENSG00000040341.18	0.00179732	1.00696	0.966185	STAU2	protein_coding
ENSG00000040487.13	0.619979	1.13755	0.431417	SLC66A1	protein_coding
ENSG00000040531.16	0.407958	0.900787	0.523013	CTNS	protein_coding
ENSG00000040608.14	6.43311	1.51742	0.0116005	RTN4R	protein_coding
ENSG00000040633.13	1.95131	1.25715	0.163481	PHF23	protein_coding
ENSG00000040731.10				CDH10	protein_coding
ENSG00000040933.16	0.408272	1.11216	0.52306	INPP4A	protein_coding
ENSG00000041353.10	1.4677	1.22045	0.226205	RAB27B	protein_coding
ENSG00000041357.16	3.11437	1.33742	0.0773518	PSMA4	protein_coding
ENSG00000041515.16	0.97536	1.17665	0.323229	MYO16	protein_coding
ENSG00000041802.11	3.1477	1.3393	0.0774585	LSG1	protein_coding
ENSG00000041880.14	0.961658	1.17436	0.327222	PARP3	protein_coding
ENSG00000041982.16	0.000374839	1.00318	0.984554	TNC	protein_coding
ENSG00000041988.15	1.05308	1.18335	0.305218	THAP3	protein_coding
ENSG00000042062.13	4.8568	0.693761	0.0289919	RIPOR3	protein_coding
ENSG00000042088.14	4.77273	1.43142	0.0296467	TDP1	protein_coding
ENSG00000042286.15	13.6729	1.86325	0.000263585	AIFM2	protein_coding
ENSG00000042304.12				C2orf83	protein_coding
ENSG00000042317.17	0.14723	1.06502	0.701119	SPATA7	protein_coding
ENSG00000042429.12	0.00820205	1.01492	0.927838	MED17	protein_coding
ENSG00000042445.14	0.0343021	0.970082	0.853081	RETSAT	protein_coding
ENSG00000042493.16	0.103426	1.05402	0.747714	CAPG	protein_coding
ENSG00000042753.12	0.700154	1.14685	0.402677	AP2S1	protein_coding
ENSG00000042781.14	3.27109	1.35257	0.0710506	USH2A	protein_coding
ENSG00000042813.8				ZPBP	protein_coding
ENSG00000042832.12	0.81263	1.15899	0.367611	TG	protein_coding
ENSG00000042980.13	0.591584	1.1348	0.44212	ADAM28	protein_coding
ENSG00000043039.7	0.0189208	1.02285	0.890595	BARX2	protein_coding
ENSG00000043093.15	1.74846	1.24291	0.187167	DCUN1D1	protein_coding
ENSG00000043143.20	1.41738	1.21823	0.234789	JADE2	protein_coding
ENSG00000043355.12	6.90079	1.54833	0.00905278	ZIC2	protein_coding
ENSG00000043462.13	0.53896	0.886765	0.463086	LCP2	protein_coding
ENSG00000043514.17	3.91721	1.38467	0.0487328	TRIT1	protein_coding
ENSG00000043591.6	1.41297	1.21517	0.235232	ADRB1	protein_coding
ENSG00000044012.4				GUCA2B	protein_coding
ENSG00000044090.10	0.533805	1.12705	0.465353	CUL7	protein_coding
ENSG00000044115.21	1.84411	1.24971	0.17575	CTNNA1	protein_coding
ENSG00000044446.12	0.363193	1.10362	0.546746	PHKA2	protein_coding
ENSG00000044459.15	0.051442	1.03786	0.820613	CNTLN	protein_coding
ENSG00000044524.11	1.58443	0.813451	0.208155	EPHA3	protein_coding
ENSG00000044574.8	2.34835	1.28569	0.126415	HSPA5	protein_coding
ENSG00000046604.13	5.64744	1.48625	0.0182206	DSG2	protein_coding
ENSG00000046647.13	0.233298	0.923432	0.629443	GEMIN8	protein_coding
ENSG00000046651.15	0.609949	0.879975	0.435303	OFD1	protein_coding
ENSG00000046653.15	4.0153	0.718933	0.0456672	GPM6B	protein_coding
ENSG00000046774.10				MAGEC2	protein_coding
ENSG00000046889.19	1.60796	0.812359	0.205833	PREX2	protein_coding
ENSG00000047056.16	3.02167	0.751538	0.0831588	WDR37	protein_coding
ENSG00000047188.16	0.996474	1.17754	0.318437	YTHDC2	protein_coding
ENSG00000047230.15	2.08783	1.26725	0.149515	CTPS2	protein_coding
ENSG00000047249.18	2.20489	1.27689	0.139179	ATP6V1H	protein_coding
ENSG00000047315.17	0.977104	1.17632	0.324055	POLR2B	protein_coding
ENSG00000047346.12	0.0657627	0.958645	0.797668	FAM214A	protein_coding
ENSG00000047365.12	0.82162	0.86199	0.364489	ARAP2	protein_coding
ENSG00000047410.14	0.781455	1.15599	0.377421	TPR	protein_coding
ENSG00000047457.14	0.849437	0.859894	0.356813	CP	protein_coding
ENSG00000047578.13	0.133998	1.06191	0.714419	KATNIP	protein_coding
ENSG00000047579.20	0.259786	1.08696	0.610347	DTNBP1	protein_coding
ENSG00000047597.7	0.180729	1.07208	0.670816	XK	protein_coding
ENSG00000047617.15	0.045209	0.965377	0.831619	ANO2	protein_coding
ENSG00000047621.12	0.29685	1.09423	0.585976	C12orf4	protein_coding
ENSG00000047634.15	1.38696	1.21273	0.238976	SCML1	protein_coding
ENSG00000047644.19	0.479784	1.12007	0.488834	WWC3	protein_coding
ENSG00000047648.23	0.845048	0.86026	0.358065	ARHGAP6	protein_coding
ENSG00000047662.5	1.7445	1.24246	0.187453	FAM184B	protein_coding
ENSG00000047849.21	0.558554	0.884558	0.454946	MAP4	protein_coding
ENSG00000047932.14	2.01823	1.26495	0.156321	GOPC	protein_coding
ENSG00000047936.11	0.0273156	1.02747	0.868757	ROS1	protein_coding
ENSG00000048028.11	2.36564	1.28714	0.125039	USP28	protein_coding
ENSG00000048052.22	1.94509	1.25701	0.164364	HDAC9	protein_coding
ENSG00000048140.18	4.48427	1.41499	0.0347312	TSPAN17	protein_coding
ENSG00000048162.21	0.341387	1.10062	0.558711	NOP16	protein_coding
ENSG00000048342.17	0.381086	1.10705	0.537253	CC2D2A	protein_coding
ENSG00000048392.12	0.253591	0.920817	0.614569	RRM2B	protein_coding
ENSG00000048405.10	0.418618	1.11202	0.51813	ZNF800	protein_coding
ENSG00000048462.11	1.09146	0.840464	0.297488	TNFRSF17	protein_coding
ENSG00000048471.14	1.47956	0.818959	0.224228	SNX29	protein_coding
ENSG00000048540.15	4.10464	1.40299	0.0436275	LMO3	protein_coding
ENSG00000048544.6	9.27937	1.65155	0.00246379	MRPS10	protein_coding
ENSG00000048545.16				GUCA1A	protein_coding
ENSG00000048649.13	0.0198195	0.977042	0.888007	RSF1	protein_coding
ENSG00000048707.15	0.170793	0.934548	0.679244	VPS13D	protein_coding
ENSG00000048740.18	3.25617	0.742723	0.0712604	CELF2	protein_coding
ENSG00000048828.17	6.89485	1.54233	0.00918523	FAM120A	protein_coding
ENSG00000048991.16	0.154795	1.0667	0.694064	R3HDM1	protein_coding
ENSG00000049089.15	0.393197	0.902518	0.530812	COL9A2	protein_coding
ENSG00000049130.16	0.291397	0.915365	0.589259	KITLG	protein_coding
ENSG00000049167.15	1.89354	1.25564	0.168836	ERCC8	protein_coding
ENSG00000049192.15	0.112402	1.05637	0.737411	ADAMTS6	protein_coding
ENSG00000049239.13	0.520615	1.1259	0.471273	H6PD	protein_coding
ENSG00000049245.13	5.92934	1.4929	0.0156486	VAMP3	protein_coding
ENSG00000049246.14	0.0797041	1.04737	0.777822	PER3	protein_coding
ENSG00000049247.14	6.74938	0.65071	0.00984053	UTS2	protein_coding
ENSG00000049249.9	0.655573	0.875246	0.417873	TNFRSF9	protein_coding
ENSG00000049283.18	1.79011	1.24539	0.181772	EPN3	protein_coding
ENSG00000049323.16	0.501717	0.890358	0.478845	LTBP1	protein_coding
ENSG00000049449.10	2.08656	1.26708	0.149215	RCN1	protein_coding
ENSG00000049540.18	0.142676	1.06386	0.705659	ELN	protein_coding
ENSG00000049541.11	3.49544	1.36106	0.0623545	RFC2	protein_coding
ENSG00000049618.24	0.0982503	0.949962	0.753846	ARID1B	protein_coding
ENSG00000049656.14	0.150354	1.06545	0.698255	CLPTM1L	protein_coding
ENSG00000049759.19	2.34884	1.28817	0.126411	NEDD4L	protein_coding
ENSG00000049768.16	3.0843	0.749216	0.0793608	FOXP3	protein_coding
ENSG00000049769.14	5.35286	1.46208	0.0209604	PPP1R3F	protein_coding
ENSG00000049860.14	5.25258	1.45674	0.0225321	HEXB	protein_coding
ENSG00000049883.15	3.41573	1.36275	0.0651763	PTCD2	protein_coding
ENSG00000050030.16	0.106673	1.05491	0.744068	NEXMIF	protein_coding
ENSG00000050130.18	4.95745	1.44259	0.0265762	JKAMP	protein_coding
ENSG00000050165.18	0.686759	1.14519	0.407517	DKK3	protein_coding
ENSG00000050327.15	9.2847	1.65714	0.0026584	ARHGEF5	protein_coding
ENSG00000050344.9	1.09264	1.18825	0.295757	NFE2L3	protein_coding
ENSG00000050393.11	1.6746	1.23935	0.196673	MCUR1	protein_coding
ENSG00000050405.13	1.86139	1.2514	0.173955	LIMA1	protein_coding
ENSG00000050426.16	2.751	1.31623	0.0973224	LETMD1	protein_coding
ENSG00000050438.17	1.75819	0.804177	0.185756	SLC4A8	protein_coding
ENSG00000050555.19	3.30662	0.74059	0.0704654	LAMC3	protein_coding
ENSG00000050628.20	0.0270747	1.02743	0.869322	PTGER3	protein_coding
ENSG00000050730.16	0.0235223	1.02543	0.878125	TNIP3	protein_coding
ENSG00000050748.18	6.84561	1.54513	0.00912864	MAPK9	protein_coding
ENSG00000050767.17	0.453343	0.894904	0.501444	COL23A1	protein_coding
ENSG00000050820.17	3.73445	1.37342	0.0541788	BCAR1	protein_coding
ENSG00000051009.11	3.41747	1.3643	0.0652516	FAM160A2	protein_coding
ENSG00000051108.15	0.00154067	1.00644	0.968689	HERPUD1	protein_coding
ENSG00000051128.19	1.49959	0.81805	0.221999	HOMER3	protein_coding
ENSG00000051180.17	6.58742	1.52501	0.0107125	RAD51	protein_coding
ENSG00000051341.14	1.91047	1.25471	0.167345	POLQ	protein_coding
ENSG00000051382.9	0.0777159	1.0467	0.780475	PIK3CB	protein_coding
ENSG00000051523.11	8.17423	1.60122	0.00456467	CYBA	protein_coding
ENSG00000051596.10	3.03388	1.33124	0.0827835	THOC3	protein_coding
ENSG00000051620.11	7.07711	1.55768	0.00804266	HEBP2	protein_coding
ENSG00000051825.15	0.0378192	1.03236	0.845826	MPHOSPH9	protein_coding
ENSG00000052126.14	0.00016805	1.00213	0.989657	PLEKHA5	protein_coding
ENSG00000052344.16	0.0766167	1.04677	0.782039	PRSS8	protein_coding
ENSG00000052723.12	1.64273	1.23397	0.200598	SIKE1	protein_coding
ENSG00000052749.14	3.38599	1.35694	0.0666741	RRP12	protein_coding
ENSG00000052795.13	0.482872	1.12082	0.487768	FNIP2	protein_coding
ENSG00000052802.13	4.42506	1.41467	0.0368094	MSMO1	protein_coding
ENSG00000052841.15	0.591221	1.13492	0.44225	TTC17	protein_coding
ENSG00000052850.8	2.93351	1.32695	0.0879933	ALX4	protein_coding
ENSG00000053108.17	0.00708482	1.0139	0.932922	FSTL4	protein_coding
ENSG00000053254.16	0.372007	1.10545	0.542461	FOXN3	protein_coding
ENSG00000053328.8	0.207676	0.928158	0.648555	METTL24	protein_coding
ENSG00000053371.12	0.430227	1.11367	0.5118	AKR7A2	protein_coding
ENSG00000053372.5	3.69282	1.37061	0.0553299	MRTO4	protein_coding
ENSG00000053438.11	0.134711	0.941714	0.713721	NNAT	protein_coding
ENSG00000053501.13	0.597714	1.13542	0.439732	USE1	protein_coding
ENSG00000053524.12	3.04602	1.33188	0.0818006	MCF2L2	protein_coding
ENSG00000053702.15	0.0614421	1.04141	0.804209	NRIP2	protein_coding
ENSG00000053747.17	0.158561	0.936982	0.690501	LAMA3	protein_coding
ENSG00000053770.12	1.14014	1.19265	0.285996	AP5M1	protein_coding
ENSG00000053900.11	0.120161	1.05855	0.728836	ANAPC4	protein_coding
ENSG00000053918.18	1.97988	1.25959	0.160261	KCNQ1	protein_coding
ENSG00000054116.12	0.295137	0.914725	0.587196	TRAPPC3	protein_coding
ENSG00000054118.15	1.86301	1.25109	0.173557	THRAP3	protein_coding
ENSG00000054148.18	0.813905	1.15936	0.367095	PHPT1	protein_coding
ENSG00000054179.12	1.87528	1.25178	0.171525	ENTPD2	protein_coding
ENSG00000054219.11	0.000171535	1.00216	0.98955	LY75	protein_coding
ENSG00000054267.22	2.62848	1.30866	0.106595	ARID4B	protein_coding
ENSG00000054277.14	0.290227	1.09256	0.590118	OPN3	protein_coding
ENSG00000054282.16	1.05505	1.18346	0.305161	SDCCAG8	protein_coding
ENSG00000054356.14	0.0759419	1.04623	0.78287	PTPRN	protein_coding
ENSG00000054392.13	0.0866091	1.04958	0.768578	HHAT	protein_coding
ENSG00000054523.18	0.00351774	0.990329	0.952702	KIF1B	protein_coding
ENSG00000054598.9	1.11576	1.18921	0.291817	FOXC1	protein_coding
ENSG00000054611.14	0.605749	1.13668	0.436936	TBC1D22A	protein_coding
ENSG00000054654.19	0.166507	1.06927	0.683478	SYNE2	protein_coding
ENSG00000054690.14	0.651345	0.875866	0.420409	PLEKHH1	protein_coding
ENSG00000054793.14	0.000287966	0.997227	0.986461	ATP9A	protein_coding
ENSG00000054796.13				SPO11	protein_coding
ENSG00000054803.4	4.00296	1.38828	0.0463571	CBLN4	protein_coding
ENSG00000054938.16	0.17073	1.0705	0.679516	CHRDL2	protein_coding
ENSG00000054965.11	0.421433	1.11277	0.516746	FAM168A	protein_coding
ENSG00000054967.13	1.81186	1.24802	0.178797	RELT	protein_coding
ENSG00000054983.17	0.394416	0.902402	0.529994	GALC	protein_coding
ENSG00000055044.11	6.2904	1.51042	0.0127163	NOP58	protein_coding
ENSG00000055070.17	2.47281	1.29437	0.117207	SZRD1	protein_coding
ENSG00000055118.16	1.36286	0.825421	0.243836	KCNH2	protein_coding
ENSG00000055130.17	4.48743	1.41832	0.0352644	CUL1	protein_coding
ENSG00000055147.19	5.31265	1.46116	0.0220061	FAM114A2	protein_coding
ENSG00000055163.20	0.0218443	0.975987	0.882491	CYFIP2	protein_coding
ENSG00000055208.19	0.0068037	0.986548	0.934257	TAB2	protein_coding
ENSG00000055211.14	1.99589	1.26071	0.158334	GINM1	protein_coding
ENSG00000055332.18	0.413874	1.11125	0.520493	EIF2AK2	protein_coding
ENSG00000055483.19	3.10289	1.33603	0.0790345	USP36	protein_coding
ENSG00000055609.19	0.0272244	1.02742	0.86896	KMT2C	protein_coding
ENSG00000055732.13	0.0774727	0.955348	0.780849	MCOLN3	protein_coding
ENSG00000055813.6	0.118105	1.05804	0.731218	CCDC85A	protein_coding
ENSG00000055917.16	0.743543	1.15179	0.389089	PUM2	protein_coding
ENSG00000055950.16	2.65619	1.30663	0.103292	MRPL43	protein_coding
ENSG00000055955.17	0.220842	1.08003	0.638412	ITIH4	protein_coding
ENSG00000055957.11	0.454417	0.89543	0.500653	ITIH1	protein_coding
ENSG00000056050.7	0.302485	1.09458	0.582176	HPF1	protein_coding
ENSG00000056097.16	0.0148269	1.02019	0.903089	ZFR	protein_coding
ENSG00000056277.16	0.912024	1.16976	0.340371	ZNF280C	protein_coding
ENSG00000056291.17				NPFFR2	protein_coding
ENSG00000056487.16	0.0160017	0.979504	0.899342	PHF21B	protein_coding
ENSG00000056558.11	0.969442	0.851162	0.325078	TRAF1	protein_coding
ENSG00000056586.16	1.16211	1.19444	0.281764	RC3H2	protein_coding
ENSG00000056736.10	1.01195	1.17937	0.314721	IL17RB	protein_coding
ENSG00000056972.20	0.112943	1.05674	0.736953	TRAF3IP2	protein_coding
ENSG00000056998.20	0.030554	1.02906	0.86123	GYG2	protein_coding
ENSG00000057019.16	0.00126009	1.00582	0.971683	DCBLD2	protein_coding
ENSG00000057149.16	0.283337	1.09121	0.594813	SERPINB3	protein_coding
ENSG00000057252.13	1.6103	1.23176	0.205946	SOAT1	protein_coding
ENSG00000057294.15	2.00598	1.26128	0.156874	PKP2	protein_coding
ENSG00000057468.7	0.0203132	1.02359	0.886658	MSH4	protein_coding
ENSG00000057593.14	0.0549959	1.03947	0.814565	F7	protein_coding
ENSG00000057608.17	1.98245	1.26278	0.160047	GDI2	protein_coding
ENSG00000057657.17	0.525173	0.888211	0.468749	PRDM1	protein_coding
ENSG00000057663.16	7.47364	1.56836	0.00647494	ATG5	protein_coding
ENSG00000057704.13	0.567771	1.13178	0.451881	TMCC3	protein_coding
ENSG00000057757.10	8.12734	1.59759	0.00463847	PITHD1	protein_coding
ENSG00000057935.14	1.38294	1.21358	0.240887	MTA3	protein_coding
ENSG00000058056.9	2.79197	1.32055	0.095273	USP13	protein_coding
ENSG00000058063.16	1.57018	1.2303	0.211502	ATP11B	protein_coding
ENSG00000058085.15	0.357613	1.10275	0.549844	LAMC2	protein_coding
ENSG00000058091.17	0.0443343	0.965983	0.833225	CDK14	protein_coding
ENSG00000058262.10	0.578761	1.13259	0.447278	SEC61A1	protein_coding
ENSG00000058272.19	0.980377	1.17667	0.322755	PPP1R12A	protein_coding
ENSG00000058335.16	0.809605	1.15908	0.368622	RASGRF1	protein_coding
ENSG00000058404.20	1.43279	1.2164	0.23176	CAMK2B	protein_coding
ENSG00000058453.17	0.20709	1.07765	0.648923	CROCC	protein_coding
ENSG00000058600.16	4.64103	1.43074	0.0319801	POLR3E	protein_coding
ENSG00000058668.15	0.000184242	1.00223	0.98917	ATP2B4	protein_coding
ENSG00000058673.17	1.09147	0.842709	0.296959	ZC3H11A	protein_coding
ENSG00000058729.11	3.4779	1.36054	0.062968	RIOK2	protein_coding
ENSG00000058799.15	0.438871	1.11505	0.507627	YIPF1	protein_coding
ENSG00000058804.12	1.19953	1.1968	0.274448	NDC1	protein_coding
ENSG00000058866.15	6.14638	1.50369	0.013869	DGKG	protein_coding
ENSG00000059122.17	0.453439	1.1168	0.501036	FLYWCH1	protein_coding
ENSG00000059145.19	0.00187838	0.992887	0.965432	UNKL	protein_coding
ENSG00000059377.18	0.392584	1.10835	0.531194	TBXAS1	protein_coding
ENSG00000059378.13	0.0587847	1.04053	0.808434	PARP12	protein_coding
ENSG00000059573.9	2.71139	1.31153	0.101003	ALDH18A1	protein_coding
ENSG00000059588.10	0.00734896	1.01413	0.931684	TARBP1	protein_coding
ENSG00000059691.12	3.08213	1.33387	0.0798081	GATB	protein_coding
ENSG00000059728.11	0.0857506	1.04952	0.769671	MXD1	protein_coding
ENSG00000059758.8	0.372186	0.905019	0.541913	CDK17	protein_coding
ENSG00000059769.20	7.51427	1.58152	0.00643828	DNAJC25	protein_coding
ENSG00000059804.16	7.37607	1.5642	0.00710379	SLC2A3	protein_coding
ENSG00000059915.17	0.695775	0.872469	0.404304	PSD	protein_coding
ENSG00000060069.17	0.322237	1.09779	0.570608	CTDP1	protein_coding
ENSG00000060138.13	3.54754	1.36749	0.0607065	YBX3	protein_coding
ENSG00000060140.9	1.65002	1.23483	0.199624	STYK1	protein_coding
ENSG00000060237.18	0.416886	1.11167	0.518995	WNK1	protein_coding
ENSG00000060303.5				RPS17P5	processed_pseudogene
ENSG00000060339.14	0.574866	1.13257	0.448476	CCAR1	protein_coding
ENSG00000060491.16	0.662421	1.14258	0.415682	OGFR	protein_coding
ENSG00000060558.4	0.765455	0.865985	0.381832	GNA15	protein_coding
ENSG00000060566.14	3.70443	0.7292	0.0552996	CREB3L3	protein_coding
ENSG00000060642.11	3.41491	1.35563	0.0655848	PIGV	protein_coding
ENSG00000060656.20	9.77615	1.67459	0.00195424	PTPRU	protein_coding
ENSG00000060688.13	2.01191	1.26207	0.156497	SNRNP40	protein_coding
ENSG00000060709.15	0.0736287	0.956356	0.78619	RIMBP2	protein_coding
ENSG00000060718.22	1.96982	1.25904	0.161928	COL11A1	protein_coding
ENSG00000060749.16	0.565855	1.13124	0.452278	QSER1	protein_coding
ENSG00000060762.19	2.1275	1.26957	0.145269	MPC1	protein_coding
ENSG00000060971.19	2.26791	0.780542	0.133725	ACAA1	protein_coding
ENSG00000060982.15	3.38789	1.3533	0.066964	BCAT1	protein_coding
ENSG00000061273.18	0.0606935	1.04116	0.805399	HDAC7	protein_coding
ENSG00000061337.15	0.163064	0.935979	0.686285	LZTS1	protein_coding
ENSG00000061455.11	1.85122	1.25355	0.1751	PRDM6	protein_coding
ENSG00000061492.12				WNT8A	protein_coding
ENSG00000061656.10	1.19062	1.19747	0.275063	SPAG4	protein_coding
ENSG00000061676.15	1.2842	1.2046	0.258369	NCKAP1	protein_coding
ENSG00000061794.13	2.21852	1.28124	0.136983	MRPS35	protein_coding
ENSG00000061918.14	1.65062	0.810336	0.199091	GUCY1B1	protein_coding
ENSG00000061936.10	0.783494	1.1567	0.376399	SFSWAP	protein_coding
ENSG00000061938.20	2.99369	1.32897	0.0844729	TNK2	protein_coding
ENSG00000061987.16	0.0232485	0.975328	0.878804	MON2	protein_coding
ENSG00000062038.14	0.343981	1.1008	0.557795	CDH3	protein_coding
ENSG00000062096.15	0.025136	0.974378	0.874035	ARSF	protein_coding
ENSG00000062194.16	6.16592	1.51033	0.0135077	GPBP1	protein_coding
ENSG00000062282.15	1.93975	0.795626	0.163925	DGAT2	protein_coding
ENSG00000062370.17	0.19274	1.07451	0.660667	ZNF112	protein_coding
ENSG00000062485.19	4.26891	1.41092	0.0401332	CS	protein_coding
ENSG00000062524.16	0.114191	0.945578	0.735598	LTK	protein_coding
ENSG00000062582.14	2.46872	1.29348	0.116886	MRPS24	protein_coding
ENSG00000062598.18	1.09846	1.18762	0.295777	ELMO2	protein_coding
ENSG00000062650.19	2.52901	1.30133	0.113209	WAPL	protein_coding
ENSG00000062716.13	0.361461	1.10431	0.547397	VMP1	protein_coding
ENSG00000062725.10	0.309583	1.09571	0.578196	APPBP2	protein_coding
ENSG00000062822.15	1.39156	1.21349	0.238425	POLD1	protein_coding
ENSG00000063015.20	0.291945	0.915062	0.589093	SEZ6	protein_coding
ENSG00000063046.18	5.37115	1.47159	0.0213733	EIF4B	protein_coding
ENSG00000063127.16	0.0444565	1.03532	0.832974	SLC6A16	protein_coding
ENSG00000063169.11	0.401162	1.10934	0.526693	BICRA	protein_coding
ENSG00000063176.16	0.00651715	0.986792	0.935658	SPHK2	protein_coding
ENSG00000063177.13	2.55481	1.29918	0.110701	RPL18	protein_coding
ENSG00000063180.9	0.0759108	1.04617	0.78297	CA11	protein_coding
ENSG00000063241.8	7.33227	1.56084	0.00715903	ISOC2	protein_coding
ENSG00000063244.13	2.92112	1.32419	0.0879509	U2AF2	protein_coding
ENSG00000063245.15	0.548045	0.885918	0.459462	EPN1	protein_coding
ENSG00000063322.15	1.59468	1.23093	0.207369	MED29	protein_coding
ENSG00000063438.19	1.6637	0.808563	0.198238	AHRR	protein_coding
ENSG00000063515.3	0.618519	1.13906	0.432203	GSC2	protein_coding
ENSG00000063587.15	2.85115	1.3195	0.092424	ZNF275	protein_coding
ENSG00000063601.17	1.58293	1.23434	0.209376	MTMR1	protein_coding
ENSG00000063660.9	2.8038	1.32141	0.0951391	GPC1	protein_coding
ENSG00000063761.16	0.757422	1.15397	0.383842	ADCK1	protein_coding
ENSG00000063854.13	2.3609	1.28722	0.124798	HAGH	protein_coding
ENSG00000063978.16	0.58451	1.13377	0.445176	RNF4	protein_coding
ENSG00000064012.22	2.57291	1.3007	0.109456	CASP8	protein_coding
ENSG00000064042.18	0.890847	1.16797	0.345886	LIMCH1	protein_coding
ENSG00000064102.15	4.61991	1.43112	0.0324079	INTS13	protein_coding
ENSG00000064115.11	0.255522	1.08636	0.613364	TM7SF3	protein_coding
ENSG00000064195.7	2.77289	0.760249	0.0960365	DLX3	protein_coding
ENSG00000064199.7	0.592497	0.881534	0.441938	SPA17	protein_coding
ENSG00000064201.16	4.45902	0.706522	0.035957	TSPAN32	protein_coding
ENSG00000064205.10	0.115444	0.945951	0.734045	CCN5	protein_coding
ENSG00000064218.5	2.37406	1.29027	0.124925	DMRT3	protein_coding
ENSG00000064225.12	0.460389	0.894658	0.497954	ST3GAL6	protein_coding
ENSG00000064270.13	4.06504	1.39674	0.0446023	ATP2C2	protein_coding
ENSG00000064300.9	1.98393	1.26021	0.159989	NGFR	protein_coding
ENSG00000064309.14	0.0246508	1.02614	0.875255	CDON	protein_coding
ENSG00000064313.12	2.03408	1.2631	0.154637	TAF2	protein_coding
ENSG00000064393.16	0.294945	1.09322	0.587454	HIPK2	protein_coding
ENSG00000064419.13	7.36432	1.56572	0.0071573	TNPO3	protein_coding
ENSG00000064489.23				BORCS8-MEF2B	protein_coding
ENSG00000064490.14	0.0979424	1.05252	0.754327	RFXANK	protein_coding
ENSG00000064545.15	1.10282	1.18848	0.293988	TMEM161A	protein_coding
ENSG00000064547.14	0.154711	0.937572	0.694086	LPAR2	protein_coding
ENSG00000064601.20	1.02392	1.18081	0.311705	CTSA	protein_coding
ENSG00000064607.17	0.513311	0.888161	0.474407	SUGP2	protein_coding
ENSG00000064651.14	0.687785	1.14755	0.407426	SLC12A2	protein_coding
ENSG00000064652.11	0.0461261	1.03621	0.829937	SNX24	protein_coding
ENSG00000064655.19	0.130464	1.06097	0.718069	EYA2	protein_coding
ENSG00000064666.15	0.0960841	1.05211	0.75665	CNN2	protein_coding
ENSG00000064687.13	0.00268256	0.991539	0.958694	ABCA7	protein_coding
ENSG00000064692.20	0.0296197	1.02885	0.863389	SNCAIP	protein_coding
ENSG00000064703.12	0.520067	1.12547	0.471273	DDX20	protein_coding
ENSG00000064726.10	2.78216	1.31488	0.0954335	BTBD1	protein_coding
ENSG00000064763.11	1.28959	0.829896	0.256911	FAR2	protein_coding
ENSG00000064787.13	0.0207033	1.02384	0.885584	BCAS1	protein_coding
ENSG00000064835.11	1.012	1.17903	0.314864	POU1F1	protein_coding
ENSG00000064886.14	0.464432	0.894011	0.495921	CHI3L2	protein_coding
ENSG00000064932.16	0.26456	1.0879	0.607354	SBNO2	protein_coding
ENSG00000064933.18	3.5692	1.3673	0.059646	PMS1	protein_coding
ENSG00000064961.19	0.298105	1.09352	0.585014	HMG20B	protein_coding
ENSG00000064989.13	0.267096	0.918837	0.605226	CALCRL	protein_coding
ENSG00000064995.18	0.354281	1.10288	0.551684	TAF11	protein_coding
ENSG00000064999.15	0.0513682	1.03792	0.820768	ANKS1A	protein_coding
ENSG00000065000.19	1.99234	1.26119	0.159584	AP3D1	protein_coding
ENSG00000065029.15	1.99256	1.26526	0.158602	ZNF76	protein_coding
ENSG00000065054.14	2.19872	1.27519	0.13786	SLC9A3R2	protein_coding
ENSG00000065057.9	6.05646	1.50389	0.014152	NTHL1	protein_coding
ENSG00000065060.17	3.62692	1.37166	0.058321	UHRF1BP1	protein_coding
ENSG00000065135.12	3.91906	1.38494	0.0490393	GNAI3	protein_coding
ENSG00000065150.21	2.08421	1.26731	0.149469	IPO5	protein_coding
ENSG00000065154.12	2.39808	1.29008	0.122509	OAT	protein_coding
ENSG00000065183.16	2.83805	1.31972	0.0932058	WDR3	protein_coding
ENSG00000065243.20	0.968002	1.17499	0.326125	PKN2	protein_coding
ENSG00000065268.11	0.30024	1.09424	0.583781	WDR18	protein_coding
ENSG00000065308.5	1.23403	1.19997	0.267492	TRAM2	protein_coding
ENSG00000065320.9	2.40367	0.7758	0.121388	NTN1	protein_coding
ENSG00000065325.13	0.118443	1.05814	0.730763	GLP2R	protein_coding
ENSG00000065328.17	0.313828	1.0962	0.575443	MCM10	protein_coding
ENSG00000065357.20	1.87468	1.25177	0.171776	DGKA	protein_coding
ENSG00000065361.16	0.668565	1.1434	0.413949	ERBB3	protein_coding
ENSG00000065371.17	4.00265	0.719965	0.046233	ROPN1	protein_coding
ENSG00000065413.20	2.38846	0.77576	0.122421	ANKRD44	protein_coding
ENSG00000065427.15	6.01436	1.49903	0.0151002	KARS1	protein_coding
ENSG00000065457.10	0.205072	1.07694	0.650679	ADAT1	protein_coding
ENSG00000065485.20	4.8618	1.43685	0.0281812	PDIA5	protein_coding
ENSG00000065491.8	5.71384	1.48286	0.0176568	TBC1D22B	protein_coding
ENSG00000065518.8	2.04421	1.26509	0.153867	NDUFB4	protein_coding
ENSG00000065526.12	0.254441	1.08631	0.614311	SPEN	protein_coding
ENSG00000065534.19	0.216163	0.926755	0.641939	MYLK	protein_coding
ENSG00000065548.18	7.81496	1.59287	0.00554579	ZC3H15	protein_coding
ENSG00000065559.15	0.0562614	1.0396	0.812562	MAP2K4	protein_coding
ENSG00000065600.13	0.831933	1.16147	0.361847	PACC1	protein_coding
ENSG00000065609.14	1.4205	1.21678	0.233917	SNAP91	protein_coding
ENSG00000065613.15	0.573881	1.13204	0.449085	SLK	protein_coding
ENSG00000065615.14	1.38447	1.21295	0.240011	CYB5R4	protein_coding
ENSG00000065618.21	1.03029	0.846556	0.310846	COL17A1	protein_coding
ENSG00000065621.15	0.958396	1.17673	0.327712	GSTO2	protein_coding
ENSG00000065665.21	0.308206	1.09599	0.578612	SEC61A2	protein_coding
ENSG00000065675.15	0.626444	1.13855	0.429157	PRKCQ	protein_coding
ENSG00000065717.15	0.0506071	1.03797	0.822016	TLE2	protein_coding
ENSG00000065802.12	0.000974169	1.00516	0.9751	ASB1	protein_coding
ENSG00000065809.13	0.257307	1.08739	0.61192	FAM107B	protein_coding
ENSG00000065833.9	0.587015	1.13396	0.444195	ME1	protein_coding
ENSG00000065882.16	0.172293	1.07031	0.678194	TBC1D1	protein_coding
ENSG00000065883.16	1.90253	1.25429	0.169286	CDK13	protein_coding
ENSG00000065911.13	9.0483	1.65008	0.00283482	MTHFD2	protein_coding
ENSG00000065923.10	4.85905	1.43695	0.0282231	SLC9A7	protein_coding
ENSG00000065970.9	1.53867	1.22861	0.216567	FOXJ2	protein_coding
ENSG00000065978.19	2.92494	1.32385	0.0882778	YBX1	protein_coding
ENSG00000065989.16	0.546099	0.885894	0.459992	PDE4A	protein_coding
ENSG00000066027.12	0.679361	1.14454	0.410195	PPP2R5A	protein_coding
ENSG00000066032.18	0.00713008	0.986251	0.932715	CTNNA2	protein_coding
ENSG00000066044.15	2.14728	1.27247	0.143691	ELAVL1	protein_coding
ENSG00000066056.14	1.78873	0.802887	0.182365	TIE1	protein_coding
ENSG00000066084.13	6.39106e-05	0.998689	0.993621	DIP2B	protein_coding
ENSG00000066117.15	0.000822534	0.995301	0.977119	SMARCD1	protein_coding
ENSG00000066135.13	0.106428	0.947968	0.744146	KDM4A	protein_coding
ENSG00000066136.20	1.15923	1.19333	0.282481	NFYC	protein_coding
ENSG00000066185.13	0.851953	1.16608	0.356301	ZMYND12	protein_coding
ENSG00000066230.12	0.518007	1.12573	0.471502	SLC9A3	protein_coding
ENSG00000066248.15	0.00423495	0.989392	0.948112	NGEF	protein_coding
ENSG00000066279.18	0.161908	1.06807	0.687513	ASPM	protein_coding
ENSG00000066294.15	0.516329	0.888732	0.472203	CD84	protein_coding
ENSG00000066322.15	0.000867762	1.00483	0.976499	ELOVL1	protein_coding
ENSG00000066336.12	2.44878	0.773392	0.118217	SPI1	protein_coding
ENSG00000066379.15	0.596275	1.13542	0.439944	POLR1H	protein_coding
ENSG00000066382.16	0.00078222	1.00464	0.977688	MPPED2	protein_coding
ENSG00000066405.13	0.0225217	0.975411	0.8807	CLDN18	protein_coding
ENSG00000066422.5	1.8071	1.24708	0.180142	ZBTB11	protein_coding
ENSG00000066427.24	4.67342	1.42606	0.0312636	ATXN3	protein_coding
ENSG00000066455.13	1.4217	1.21608	0.233995	GOLGA5	protein_coding
ENSG00000066468.23	0.444589	0.89611	0.505078	FGFR2	protein_coding
ENSG00000066557.6	1.86236	1.25064	0.173388	LRRC40	protein_coding
ENSG00000066583.12	4.57362	1.42559	0.0330321	ISOC1	protein_coding
ENSG00000066629.18	0.00333483	1.0095	0.953951	EML1	protein_coding
ENSG00000066651.20	1.80252	1.24749	0.179713	TRMT11	protein_coding
ENSG00000066654.14	1.36934	1.21148	0.242588	THUMPD1	protein_coding
ENSG00000066697.15	8.03268	1.59629	0.00489495	MSANTD3	protein_coding
ENSG00000066735.14	2.72465	1.31871	0.0994849	KIF26A	protein_coding
ENSG00000066739.12	1.0845	1.18618	0.298334	ATG2B	protein_coding
ENSG00000066777.9	0.229309	0.924321	0.631975	ARFGEF1	protein_coding
ENSG00000066813.14				ACSM2B	protein_coding
ENSG00000066827.16	0.164902	1.06902	0.684843	ZFAT	protein_coding
ENSG00000066855.16	2.08009	1.2672	0.15049	MTFR1	protein_coding
ENSG00000066923.17	1.22898	1.20016	0.268381	STAG3	protein_coding
ENSG00000066926.12	1.67703	1.23689	0.196794	FECH	protein_coding
ENSG00000066933.16	0.1424	0.940058	0.705843	MYO9A	protein_coding
ENSG00000067048.17	2.28929	0.779552	0.13165	DDX3Y	protein_coding
ENSG00000067057.18	8.25278	1.61295	0.0045181	PFKP	protein_coding
ENSG00000067064.11	1.48536	1.2245	0.22355	IDI1	protein_coding
ENSG00000067066.17	1.40889	1.21521	0.236482	SP100	protein_coding
ENSG00000067082.15	0.00264742	1.00855	0.958963	KLF6	protein_coding
ENSG00000067113.17	1.3886	1.21294	0.239303	PLPP1	protein_coding
ENSG00000067141.17	0.941415	1.1723	0.332526	NEO1	protein_coding
ENSG00000067167.8	1.81323	1.24698	0.17896	TRAM1	protein_coding
ENSG00000067177.15	0.643706	1.14074	0.423285	PHKA1	protein_coding
ENSG00000067182.8	3.59703	1.3714	0.0591363	TNFRSF1A	protein_coding
ENSG00000067191.16	3.34419	1.35005	0.0678647	CACNB1	protein_coding
ENSG00000067208.14	0.0319221	0.971082	0.858181	EVI5	protein_coding
ENSG00000067221.14	0.0562231	0.961949	0.812593	STOML1	protein_coding
ENSG00000067225.18	1.64989	1.23406	0.199622	PKM	protein_coding
ENSG00000067248.10	3.69959	1.37108	0.0554679	DHX29	protein_coding
ENSG00000067334.14	2.00767	1.26136	0.157532	DNTTIP2	protein_coding
ENSG00000067365.15	0.758672	1.1555	0.38386	METTL22	protein_coding
ENSG00000067369.14	1.13631	1.19106	0.287267	TP53BP1	protein_coding
ENSG00000067445.21	0.41221	1.1111	0.520972	TRO	protein_coding
ENSG00000067533.6	2.64558	1.30543	0.104776	RRP15	protein_coding
ENSG00000067560.13	0.299579	1.09371	0.584306	RHOA	protein_coding
ENSG00000067596.12	7.80787	1.59151	0.00587788	DHX8	protein_coding
ENSG00000067601.8	1.12394	1.1922	0.289858	PMS2P4	transcribed_unprocessed_pseudogene
ENSG00000067606.17	1.44322	1.21845	0.230887	PRKCZ	protein_coding
ENSG00000067646.12	2.28371	0.780537	0.131718	ZFY	protein_coding
ENSG00000067704.10	1.43224	1.21769	0.232863	IARS2	protein_coding
ENSG00000067715.14	7.52834	1.58299	0.0065569	SYT1	protein_coding
ENSG00000067798.16	0.744201	0.868359	0.388861	NAV3	protein_coding
ENSG00000067829.19	4.55708	1.41891	0.0332931	IDH3G	protein_coding
ENSG00000067836.13	3.11963	1.33629	0.0777951	ROGDI	protein_coding
ENSG00000067840.12	0.0324315	1.02992	0.8571	PDZD4	protein_coding
ENSG00000067842.17	4.51176	1.41831	0.0346171	ATP2B3	protein_coding
ENSG00000067900.8	0.218744	0.926078	0.639837	ROCK1	protein_coding
ENSG00000067955.15	2.88066	1.32165	0.0911421	CBFB	protein_coding
ENSG00000067992.16	0.0133217	1.01909	0.908127	PDK3	protein_coding
ENSG00000068001.14	0.0917514	0.951604	0.762002	HYAL2	protein_coding
ENSG00000068024.17	0.651566	0.876058	0.419507	HDAC4	protein_coding
ENSG00000068028.17	0.901675	0.85522	0.343547	RASSF1	protein_coding
ENSG00000068078.20	0.0254587	1.02653	0.87323	FGFR3	protein_coding
ENSG00000068079.8	0.0154513	0.979593	0.90107	IFI35	protein_coding
ENSG00000068097.15	4.19463	1.40181	0.0417694	HEATR6	protein_coding
ENSG00000068120.15	5.97023	1.49863	0.0149858	COASY	protein_coding
ENSG00000068137.15	1.01383	1.17929	0.314263	PLEKHH3	protein_coding
ENSG00000068305.17	0.0903371	1.05048	0.763815	MEF2A	protein_coding
ENSG00000068308.14	0.057695	1.04012	0.810169	OTUD5	protein_coding
ENSG00000068323.17	0.586472	1.13337	0.443889	TFE3	protein_coding
ENSG00000068354.16	0.0857828	0.953166	0.76962	TBC1D25	protein_coding
ENSG00000068366.20	0.995298	1.17779	0.319094	ACSL4	protein_coding
ENSG00000068383.19	3.17548	1.3425	0.07655	INPP5A	protein_coding
ENSG00000068394.11	0.307387	1.09509	0.579141	GPKOW	protein_coding
ENSG00000068400.13	5.97846	1.49622	0.0148341	GRIPAP1	protein_coding
ENSG00000068438.15	1.42689	1.21619	0.232286	FTSJ1	protein_coding
ENSG00000068489.13	5.78677	1.48526	0.0168479	PRR11	protein_coding
ENSG00000068615.19	0.0102776	1.01677	0.91925	REEP1	protein_coding
ENSG00000068650.18	0.518604	1.12515	0.471668	ATP11A	protein_coding
ENSG00000068654.16	0.87009	1.16522	0.351689	POLR1A	protein_coding
ENSG00000068697.7	0.675011	1.14425	0.411714	LAPTM4A	protein_coding
ENSG00000068724.17	0.0432365	1.0346	0.835301	TTC7A	protein_coding
ENSG00000068745.15	0.0762765	0.955794	0.782483	IP6K2	protein_coding
ENSG00000068781.21				STON1-GTF2A1L	protein_coding
ENSG00000068784.13	2.1085	1.26964	0.147956	SRBD1	protein_coding
ENSG00000068796.19	0.00057867	0.996022	0.980809	KIF2A	protein_coding
ENSG00000068831.19	0.92357	0.853628	0.337779	RASGRP2	protein_coding
ENSG00000068878.15	3.72796	1.37321	0.0543875	PSME4	protein_coding
ENSG00000068885.15	0.0264419	1.027	0.870818	IFT80	protein_coding
ENSG00000068903.20	0.122605	1.05902	0.726204	SIRT2	protein_coding
ENSG00000068912.14	0.445158	1.11576	0.504774	ERLEC1	protein_coding
ENSG00000068971.14	0.0980857	0.949927	0.754201	PPP2R5B	protein_coding
ENSG00000068976.14	0.462414	1.11761	0.496598	PYGM	protein_coding
ENSG00000068985.5				PAGE1	protein_coding
ENSG00000069011.16	0.587402	0.882194	0.443529	PITX1	protein_coding
ENSG00000069018.19				TRPC7	protein_coding
ENSG00000069020.18	2.48076	0.772541	0.115971	MAST4	protein_coding
ENSG00000069122.19	3.31992	0.741709	0.0690419	ADGRF5	protein_coding
ENSG00000069188.17	0.244722	1.08464	0.621095	SDK2	protein_coding
ENSG00000069206.15				ADAM7	protein_coding
ENSG00000069248.12	1.64265	1.23412	0.201249	NUP133	protein_coding
ENSG00000069275.13	0.674307	1.14435	0.412365	NUCKS1	protein_coding
ENSG00000069329.18	0.881676	1.16668	0.348814	VPS35	protein_coding
ENSG00000069345.12	2.98972	1.32813	0.0850352	DNAJA2	protein_coding
ENSG00000069399.15	0.00974812	1.01639	0.921359	BCL3	protein_coding
ENSG00000069424.15	0.0776093	1.04663	0.780619	KCNAB2	protein_coding
ENSG00000069431.11	0.014835	0.980267	0.903053	ABCC9	protein_coding
ENSG00000069482.7	0.409115	1.11076	0.522558	GAL	protein_coding
ENSG00000069493.15	1.48404	0.818919	0.224182	CLEC2D	protein_coding
ENSG00000069509.6	0.806924	1.15836	0.368977	FUNDC1	protein_coding
ENSG00000069535.14	1.94595	0.795878	0.163843	MAOB	protein_coding
ENSG00000069667.16	0.0115758	0.982516	0.914307	RORA	protein_coding
ENSG00000069696.7	0.127625	1.06021	0.720992	DRD4	protein_coding
ENSG00000069702.11	0.546995	0.88572	0.459987	TGFBR3	protein_coding
ENSG00000069764.10	3.39536	1.35266	0.0659538	PLA2G10	protein_coding
ENSG00000069812.11	0.718058	1.14933	0.397472	HES2	protein_coding
ENSG00000069849.11	0.0025096	0.991836	0.960044	ATP1B3	protein_coding
ENSG00000069869.16	0.0799712	0.95477	0.777347	NEDD4	protein_coding
ENSG00000069943.10	1.89426	1.2528	0.169141	PIGB	protein_coding
ENSG00000069956.12	1.02306	1.18027	0.312598	MAPK6	protein_coding
ENSG00000069966.19	4.57836	1.4215	0.0327729	GNB5	protein_coding
ENSG00000069974.16	0.0369725	1.03195	0.847519	RAB27A	protein_coding
ENSG00000069998.12	4.27244	1.40628	0.0395083	HDHD5	protein_coding
ENSG00000070010.19	2.08849	1.26731	0.148825	UFD1	protein_coding
ENSG00000070018.9	0.32663	1.09955	0.567824	LRP6	protein_coding
ENSG00000070019.5	3.14839	0.747209	0.0772053	GUCY2C	protein_coding
ENSG00000070031.4	0.0804133	1.04752	0.776771	SCT	protein_coding
ENSG00000070047.13	0.267733	1.08879	0.605093	PHRF1	protein_coding
ENSG00000070061.16	4.93956	1.44101	0.02707	ELP1	protein_coding
ENSG00000070081.17	0.580917	1.13313	0.445953	NUCB2	protein_coding
ENSG00000070087.14	8.09455	1.59854	0.00480986	PFN2	protein_coding
ENSG00000070159.14	2.16744	1.27403	0.141624	PTPN3	protein_coding
ENSG00000070182.21	2.03726	1.26525	0.154253	SPTB	protein_coding
ENSG00000070190.13	3.81648	1.37797	0.0514229	DAPP1	protein_coding
ENSG00000070193.5	0.00203415	1.00747	0.964026	FGF10	protein_coding
ENSG00000070214.16	0.477931	1.12058	0.49013	SLC44A1	protein_coding
ENSG00000070269.14	0.0694421	1.04426	0.792169	TMEM260	protein_coding
ENSG00000070366.14	0.57777	0.882752	0.446799	SMG6	protein_coding
ENSG00000070367.16	0.196748	1.07555	0.657488	EXOC5	protein_coding
ENSG00000070371.16	2.19538	1.27537	0.138827	CLTCL1	protein_coding
ENSG00000070388.11	4.16784	0.71528	0.0422411	FGF22	protein_coding
ENSG00000070404.10	0.352394	1.10207	0.552759	FSTL3	protein_coding
ENSG00000070413.20	4.17756	1.40218	0.0426425	DGCR2	protein_coding
ENSG00000070423.18	0.0221526	1.02473	0.881683	RNF126	protein_coding
ENSG00000070444.15	0.354108	1.1034	0.552171	MNT	protein_coding
ENSG00000070476.15	0.853927	1.1642	0.355933	ZXDC	protein_coding
ENSG00000070495.15	8.65678	1.64036	0.00341671	JMJD6	protein_coding
ENSG00000070501.12	0.0701459	0.957464	0.791214	POLB	protein_coding
ENSG00000070526.15	3.87247	0.72378	0.0500659	ST6GALNAC1	protein_coding
ENSG00000070540.13	0.494247	1.12221	0.482279	WIPI1	protein_coding
ENSG00000070601.10	0.0151308	0.980041	0.902097	FRMPD1	protein_coding
ENSG00000070610.14	0.104541	1.05525	0.746405	GBA2	protein_coding
ENSG00000070614.15	1.42028	0.822614	0.233769	NDST1	protein_coding
ENSG00000070669.17	0.49052	1.12232	0.483895	ASNS	protein_coding
ENSG00000070718.12	0.489766	1.12239	0.484125	AP3M2	protein_coding
ENSG00000070729.14	0.939632	0.853036	0.332138	CNGB1	protein_coding
ENSG00000070731.11	0.534266	1.12733	0.465166	ST6GALNAC2	protein_coding
ENSG00000070748.19	1.74214	1.24241	0.188326	CHAT	protein_coding
ENSG00000070756.17	2.55044	1.30036	0.111267	PABPC1	protein_coding
ENSG00000070759.17	0.784354	1.15638	0.376241	TESK2	protein_coding
ENSG00000070761.8	5.02796	1.45156	0.0257185	CFAP20	protein_coding
ENSG00000070770.10	6.51289	1.52473	0.0115563	CSNK2A2	protein_coding
ENSG00000070778.13	1.90446	0.797373	0.168175	PTPN21	protein_coding
ENSG00000070785.17	0.812846	1.159	0.367226	EIF2B3	protein_coding
ENSG00000070808.16	1.09524	1.18663	0.295573	CAMK2A	protein_coding
ENSG00000070814.22	2.74739	1.31258	0.0985355	TCOF1	protein_coding
ENSG00000070831.17	1.77244	1.24428	0.184328	CDC42	protein_coding
ENSG00000070882.13	0.547271	1.1287	0.459549	OSBPL3	protein_coding
ENSG00000070886.12	2.32531	1.28809	0.128104	EPHA8	protein_coding
ENSG00000070915.10	4.63548	0.700842	0.0326144	SLC12A3	protein_coding
ENSG00000070950.10	2.92756	1.33014	0.0878668	RAD18	protein_coding
ENSG00000070961.16	0.363734	1.10409	0.546646	ATP2B1	protein_coding
ENSG00000070985.13	0.153722	1.06676	0.694964	TRPM5	protein_coding
ENSG00000071051.14	1.43972	1.21757	0.231255	NCK2	protein_coding
ENSG00000071054.16	0.0204391	1.02368	0.886323	MAP4K4	protein_coding
ENSG00000071073.13	0.249149	0.921374	0.617581	MGAT4A	protein_coding
ENSG00000071082.11	10.5866	1.71382	0.00124728	RPL31	protein_coding
ENSG00000071127.17	0.131633	1.06125	0.716871	WDR1	protein_coding
ENSG00000071189.21	1.10107	1.18763	0.29449	SNX13	protein_coding
ENSG00000071203.9				MS4A12	protein_coding
ENSG00000071205.12	2.41251	1.29085	0.12056	ARHGAP10	protein_coding
ENSG00000071242.12	1.23195	0.833633	0.267643	RPS6KA2	protein_coding
ENSG00000071243.16	0.293441	1.09321	0.588078	ING3	protein_coding
ENSG00000071246.11	0.940553	0.853267	0.332398	VASH1	protein_coding
ENSG00000071282.12	1.78498	1.24851	0.182173	LMCD1	protein_coding
ENSG00000071462.12	8.15324	1.60215	0.00457814	BUD23	protein_coding
ENSG00000071537.14	1.147	1.19238	0.28522	SEL1L	protein_coding
ENSG00000071539.14	0.155505	1.06675	0.693354	TRIP13	protein_coding
ENSG00000071553.18	3.60086	1.36562	0.0589853	ATP6AP1	protein_coding
ENSG00000071564.17	0.191992	1.07455	0.661391	TCF3	protein_coding
ENSG00000071575.11	0.137084	0.941197	0.711247	TRIB2	protein_coding
ENSG00000071626.17	2.24098	1.2806	0.134724	DAZAP1	protein_coding
ENSG00000071655.18	0.239955	0.922279	0.624513	MBD3	protein_coding
ENSG00000071677.1				PRLH	protein_coding
ENSG00000071794.16	1.33666	1.20966	0.248912	HLTF	protein_coding
ENSG00000071859.15	0.961722	1.17414	0.327028	FAM50A	protein_coding
ENSG00000071889.17	7.04821	1.54864	0.00824459	FAM3A	protein_coding
ENSG00000071894.17	3.16304	1.34151	0.0756733	CPSF1	protein_coding
ENSG00000071909.19	1.85716	0.799957	0.173588	MYO3B	protein_coding
ENSG00000071967.12	0.0273775	1.02759	0.868597	CYBRD1	protein_coding
ENSG00000071991.9	0.0937204	1.05171	0.759482	CDH19	protein_coding
ENSG00000071994.11	0.591049	1.13452	0.441636	PDCD2	protein_coding
ENSG00000072041.17	0.434783	0.897768	0.509551	SLC6A15	protein_coding
ENSG00000072042.13	2.47076	1.29593	0.116853	RDH11	protein_coding
ENSG00000072062.15	5.25717	1.45783	0.0228117	PRKACA	protein_coding
ENSG00000072071.16	1.2642	1.2054	0.26169	ADGRL1	protein_coding
ENSG00000072080.11				SPP2	protein_coding
ENSG00000072110.15	1.97461	1.26027	0.161622	ACTN1	protein_coding
ENSG00000072121.17	0.0897642	1.05059	0.764553	ZFYVE26	protein_coding
ENSG00000072133.11	0.598595	0.881182	0.439344	RPS6KA6	protein_coding
ENSG00000072134.15	0.129714	1.06085	0.71882	EPN2	protein_coding
ENSG00000072135.13	1.5666	1.23175	0.211179	PTPN18	protein_coding
ENSG00000072163.20	0.00425552	1.01075	0.94799	LIMS2	protein_coding
ENSG00000072182.13	0.1223	1.05902	0.726508	ASIC4	protein_coding
ENSG00000072195.15	4.65723	1.42593	0.0318377	SPEG	protein_coding
ENSG00000072201.14	0.470436	1.11929	0.493531	LNX1	protein_coding
ENSG00000072210.19	5.05142	1.44743	0.0253919	ALDH3A2	protein_coding
ENSG00000072274.13	1.86792	1.25121	0.172973	TFRC	protein_coding
ENSG00000072310.17	0.290437	1.09222	0.59017	SREBF1	protein_coding
ENSG00000072315.3				TRPC5	protein_coding
ENSG00000072364.13	0.279268	0.916452	0.597111	AFF4	protein_coding
ENSG00000072401.15	1.77696	1.24422	0.183572	UBE2D1	protein_coding
ENSG00000072415.10	0.592158	1.13471	0.441726	MPP5	protein_coding
ENSG00000072422.17	0.00834586	1.01506	0.927214	RHOBTB1	protein_coding
ENSG00000072501.19	2.17055	1.27328	0.141705	SMC1A	protein_coding
ENSG00000072506.13	0.167888	1.07	0.68187	HSD17B10	protein_coding
ENSG00000072518.21	2.9999	1.33036	0.0851257	MARK2	protein_coding
ENSG00000072571.20	12.6454	1.81286	0.000442962	HMMR	protein_coding
ENSG00000072609.18	0.594509	0.881168	0.441012	CHFR	protein_coding
ENSG00000072657.9	1.44587	0.820759	0.230204	TRHDE	protein_coding
ENSG00000072682.19	2.09061	1.26746	0.149444	P4HA2	protein_coding
ENSG00000072694.21	0.462414	0.894712	0.496812	FCGR2B	protein_coding
ENSG00000072736.19	0.443418	1.11592	0.506118	NFATC3	protein_coding
ENSG00000072756.17	0.109839	1.05576	0.740285	TRNT1	protein_coding
ENSG00000072778.20	3.61008	1.36751	0.0573266	ACADVL	protein_coding
ENSG00000072786.13	0.483108	0.892514	0.487336	STK10	protein_coding
ENSG00000072803.17	1.37176	1.21407	0.242444	FBXW11	protein_coding
ENSG00000072818.12	1.70922	0.807054	0.192349	ACAP1	protein_coding
ENSG00000072832.15	0.00182304	0.993035	0.965942	CRMP1	protein_coding
ENSG00000072840.13	0.488188	1.12136	0.485394	EVC	protein_coding
ENSG00000072849.11	1.4488	1.21786	0.229341	DERL2	protein_coding
ENSG00000072858.11	0.014129	1.01978	0.905388	SIDT1	protein_coding
ENSG00000072864.16	1.67872	1.23672	0.196162	NDE1	protein_coding
ENSG00000072952.19	1.25185	0.832567	0.263267	IRAG1	protein_coding
ENSG00000072954.7	0.222391	1.0802	0.637355	TMEM38A	protein_coding
ENSG00000072958.9	0.137476	0.941014	0.710811	AP1M1	protein_coding
ENSG00000073008.15	2.57906	1.30152	0.108847	PVR	protein_coding
ENSG00000073050.12	3.15037	1.34256	0.0765109	XRCC1	protein_coding
ENSG00000073060.16	6.18096	1.5055	0.013352	SCARB1	protein_coding
ENSG00000073067.14	3.27738	1.34713	0.0712436	CYP2W1	protein_coding
ENSG00000073111.14	2.72515	1.31194	0.100133	MCM2	protein_coding
ENSG00000073146.16	1.75495	0.805054	0.186091	MOV10L1	protein_coding
ENSG00000073150.14	0.0814089	1.04792	0.775438	PANX2	protein_coding
ENSG00000073169.14	0.0522707	1.03831	0.81913	SELENOO	protein_coding
ENSG00000073282.14	0.297719	1.09354	0.5857	TP63	protein_coding
ENSG00000073331.18	3.08905	1.33639	0.0801108	ALPK1	protein_coding
ENSG00000073350.14	2.44584	0.773714	0.119022	LLGL2	protein_coding
ENSG00000073417.15	0.473578	0.893412	0.491763	PDE8A	protein_coding
ENSG00000073464.13	0.018301	1.02244	0.892379	CLCN4	protein_coding
ENSG00000073536.18	2.27018	1.28127	0.132533	NLE1	protein_coding
ENSG00000073578.17	0.0480674	1.03657	0.826455	SDHA	protein_coding
ENSG00000073584.20	0.223684	1.08046	0.636268	SMARCE1	protein_coding
ENSG00000073598.6	3.04517	1.33105	0.0818284	FNDC8	protein_coding
ENSG00000073605.18	2.81233	1.31829	0.0939773	GSDMB	protein_coding
ENSG00000073614.13	3.41337	1.36007	0.0665975	KDM5A	protein_coding
ENSG00000073670.14	0.346469	1.10287	0.556061	ADAM11	protein_coding
ENSG00000073711.11	0.00787032	1.01467	0.929319	PPP2R3A	protein_coding
ENSG00000073712.15	2.95509	1.32593	0.0868599	FERMT2	protein_coding
ENSG00000073734.10	0.674426	0.873792	0.412127	ABCB11	protein_coding
ENSG00000073737.17	0.00414677	0.98944	0.948658	DHRS9	protein_coding
ENSG00000073754.6	0.00276834	1.00867	0.958038	CD5L	protein_coding
ENSG00000073756.12	1.06474	0.844423	0.303114	PTGS2	protein_coding
ENSG00000073792.16	4.77471	1.43599	0.0297767	IGF2BP2	protein_coding
ENSG00000073803.14	2.65264	1.30969	0.104575	MAP3K13	protein_coding
ENSG00000073849.16	0.637801	0.877487	0.425011	ST6GAL1	protein_coding
ENSG00000073861.3	0.816702	0.862019	0.366608	TBX21	protein_coding
ENSG00000073905.8	2.27713	1.28437	0.132394	VDAC1P1	processed_pseudogene
ENSG00000073910.22	1.14946	1.19435	0.284634	FRY	protein_coding
ENSG00000073921.18	0.153835	0.937779	0.69475	PICALM	protein_coding
ENSG00000073969.18	6.90403	1.54204	0.00912867	NSF	protein_coding
ENSG00000074047.22	0.787969	1.15856	0.374935	GLI2	protein_coding
ENSG00000074054.20	1.04988	1.18458	0.3062	CLASP1	protein_coding
ENSG00000074071.15	3.77161	1.37639	0.0525138	MRPS34	protein_coding
ENSG00000074181.9	0.110846	1.05661	0.739357	NOTCH3	protein_coding
ENSG00000074201.9	1.04557	1.18507	0.30695	CLNS1A	protein_coding
ENSG00000074211.14	2.24764	0.782133	0.134154	PPP2R2C	protein_coding
ENSG00000074219.14	0.190239	1.07419	0.662747	TEAD2	protein_coding
ENSG00000074266.22	0.00946258	0.984178	0.922515	EED	protein_coding
ENSG00000074276.10	0.00312714	0.990804	0.955407	CDHR2	protein_coding
ENSG00000074317.11	1.11244e-06	1.00017	0.999158	SNCB	protein_coding
ENSG00000074319.13	2.90508	1.32582	0.088995	TSG101	protein_coding
ENSG00000074356.17	0.025852	0.97405	0.872268	NCBP3	protein_coding
ENSG00000074370.18	2.55245	0.769615	0.111065	ATP2A3	protein_coding
ENSG00000074410.14	1.92829	1.25658	0.166186	CA12	protein_coding
ENSG00000074416.14	0.0393723	1.03309	0.842752	MGLL	protein_coding
ENSG00000074527.13	0.050299	0.96399	0.822554	NTN4	protein_coding
ENSG00000074582.15	1.90241	1.2585	0.16766	BCS1L	protein_coding
ENSG00000074590.13	1.52515	1.22429	0.217695	NUAK1	protein_coding
ENSG00000074603.19	1.17013	1.19396	0.280208	DPP8	protein_coding
ENSG00000074621.14	1.25024	1.20189	0.264394	SLC24A1	protein_coding
ENSG00000074657.14	0.285764	1.09195	0.593331	ZNF532	protein_coding
ENSG00000074660.16	0.114092	0.946221	0.73555	SCARF1	protein_coding
ENSG00000074695.6	0.0222303	1.0247	0.881487	LMAN1	protein_coding
ENSG00000074696.13	4.09096	1.3954	0.0439326	HACD3	protein_coding
ENSG00000074706.13	3.70676	0.728683	0.0547545	IPCEF1	protein_coding
ENSG00000074755.15	0.964417	0.85153	0.325994	ZZEF1	protein_coding
ENSG00000074771.4				NOX3	protein_coding
ENSG00000074800.16	7.37947	1.56421	0.006981	ENO1	protein_coding
ENSG00000074803.20	0.879682	0.857051	0.349168	SLC12A1	protein_coding
ENSG00000074842.8	3.72899	1.37212	0.053982	MYDGF	protein_coding
ENSG00000074855.11	0.0580861	0.961286	0.809573	ANO8	protein_coding
ENSG00000074935.14	7.23433	1.55968	0.00733536	TUBE1	protein_coding
ENSG00000074964.17	1.06118	0.844994	0.303205	ARHGEF10L	protein_coding
ENSG00000074966.11	1.95091	0.794924	0.163555	TXK	protein_coding
ENSG00000075035.10	8.31361e-05	1.00149	0.992725	WSCD2	protein_coding
ENSG00000075043.19	1.70953	1.24145	0.191063	KCNQ2	protein_coding
ENSG00000075073.15	0.751802	1.15496	0.386608	TACR2	protein_coding
ENSG00000075089.9	12.6486	1.80094	0.00042394	ACTR6	protein_coding
ENSG00000075131.10	2.24983	1.27936	0.133595	TIPIN	protein_coding
ENSG00000075142.14	4.27721	1.40324	0.0389008	SRI	protein_coding
ENSG00000075151.21	0.403792	1.10989	0.525437	EIF4G3	protein_coding
ENSG00000075188.9	15.1579	1.92374	0.000122208	NUP37	protein_coding
ENSG00000075213.11	2.92165	1.32509	0.0883904	SEMA3A	protein_coding
ENSG00000075218.19	2.36148	1.28682	0.125159	GTSE1	protein_coding
ENSG00000075223.14	3.33204	1.34964	0.0692686	SEMA3C	protein_coding
ENSG00000075234.17	1.50341	1.22247	0.220795	TTC38	protein_coding
ENSG00000075239.14	1.34588	1.20968	0.246288	ACAT1	protein_coding
ENSG00000075240.17	0.685028	1.14511	0.408118	GRAMD4	protein_coding
ENSG00000075275.18	0.506773	1.12395	0.477223	CELSR1	protein_coding
ENSG00000075290.8	0.452711	0.895612	0.501454	WNT8B	protein_coding
ENSG00000075292.19	4.67091	1.42583	0.031311	ZNF638	protein_coding
ENSG00000075303.13	5.04824	1.44716	0.0254453	SLC25A40	protein_coding
ENSG00000075336.12	1.7912	1.25117	0.181225	TIMM21	protein_coding
ENSG00000075340.23	0.60062	1.13544	0.438819	ADD2	protein_coding
ENSG00000075388.4				FGF4	protein_coding
ENSG00000075391.17	0.403081	1.11093	0.525935	RASAL2	protein_coding
ENSG00000075399.14	0.259565	0.919901	0.610633	VPS9D1	protein_coding
ENSG00000075407.18	1.04091	1.18414	0.307761	ZNF37A	protein_coding
ENSG00000075413.19	0.0295416	0.972248	0.863548	MARK3	protein_coding
ENSG00000075415.13	10.1138	1.7047	0.00155732	SLC25A3	protein_coding
ENSG00000075420.13	0.0216966	0.976197	0.88289	FNDC3B	protein_coding
ENSG00000075426.12	0.0786227	0.955077	0.779117	FOSL2	protein_coding
ENSG00000075429.9	0.263165	1.08772	0.608155	CACNG5	protein_coding
ENSG00000075461.6	0.159272	1.06758	0.689848	CACNG4	protein_coding
ENSG00000075539.15	0.0967607	0.950133	0.75573	FRYL	protein_coding
ENSG00000075568.17	0.280555	0.916609	0.59626	TMEM131	protein_coding
ENSG00000075618.18	1.62878	1.23278	0.202545	FSCN1	protein_coding
ENSG00000075624.17	2.19838	1.27543	0.139164	ACTB	protein_coding
ENSG00000075643.6	0.808728	1.1588	0.369055	MOCOS	protein_coding
ENSG00000075651.16	0.349774	0.907465	0.554144	PLD1	protein_coding
ENSG00000075673.12	0.183546	0.932274	0.668315	ATP12A	protein_coding
ENSG00000075702.18	2.9907	1.32781	0.0840238	WDR62	protein_coding
ENSG00000075711.21	0.446567	1.11597	0.503992	DLG1	protein_coding
ENSG00000075785.14	2.4345	1.29232	0.119907	RAB7A	protein_coding
ENSG00000075790.12	0.775558	1.15539	0.378161	BCAP29	protein_coding
ENSG00000075826.17	1.78227	0.801468	0.184171	SEC31B	protein_coding
ENSG00000075856.12	4.62819	1.42938	0.0323933	SART3	protein_coding
ENSG00000075884.14	0.0849747	0.953297	0.770663	ARHGAP15	protein_coding
ENSG00000075886.11	1.38344	0.822822	0.240235	TUBA3D	protein_coding
ENSG00000075891.22	0.36187	1.10475	0.547719	PAX2	protein_coding
ENSG00000075914.13	0.0399518	0.967795	0.841617	EXOSC7	protein_coding
ENSG00000075945.13	0.489489	0.89182	0.484258	KIFAP3	protein_coding
ENSG00000075975.17	0.312429	0.912228	0.576486	MKRN2	protein_coding
ENSG00000076003.5	2.57903	1.30176	0.10946	MCM6	protein_coding
ENSG00000076043.11	0.00484112	0.988666	0.944535	REXO2	protein_coding
ENSG00000076053.12	0.676616	1.14479	0.41095	RBM7	protein_coding
ENSG00000076067.13	1.88687	1.25227	0.170157	RBMS2	protein_coding
ENSG00000076108.12	2.72498	1.31511	0.100584	BAZ2A	protein_coding
ENSG00000076201.15	0.640512	1.14029	0.42392	PTPN23	protein_coding
ENSG00000076242.16	1.63071	1.23326	0.202291	MLH1	protein_coding
ENSG00000076248.11	4.09213	1.39723	0.0438147	UNG	protein_coding
ENSG00000076258.10	0.376444	1.10574	0.539793	FMO4	protein_coding
ENSG00000076321.11	1.09373	0.842572	0.295542	KLHL20	protein_coding
ENSG00000076344.16	3.65173	1.36981	0.0566564	RGS11	protein_coding
ENSG00000076351.13	1.23594	1.20173	0.266512	SLC46A1	protein_coding
ENSG00000076356.7	6.10699	1.50974	0.0142586	PLXNA2	protein_coding
ENSG00000076382.17	4.45434	1.41509	0.0355185	SPAG5	protein_coding
ENSG00000076513.17	0.281649	0.916893	0.595707	ANKRD13A	protein_coding
ENSG00000076554.15	0.697009	1.14713	0.404625	TPD52	protein_coding
ENSG00000076555.15	0.0851428	1.04903	0.770464	ACACB	protein_coding
ENSG00000076604.15	6.28659	1.5147	0.01248	TRAF4	protein_coding
ENSG00000076641.4	0.231869	0.924044	0.630261	PAG1	protein_coding
ENSG00000076650.7	1.8853	1.25221	0.170576	GPATCH1	protein_coding
ENSG00000076662.10	6.52346	0.657265	0.0111706	ICAM3	protein_coding
ENSG00000076685.19	0.488585	0.891747	0.48443	NT5C2	protein_coding
ENSG00000076706.17	0.0304727	1.02904	0.861439	MCAM	protein_coding
ENSG00000076716.9	0.801316	1.1581	0.371432	GPC4	protein_coding
ENSG00000076770.14	0.81074	1.15952	0.368949	MBNL3	protein_coding
ENSG00000076826.10	0.0639592	0.959475	0.800337	CAMSAP3	protein_coding
ENSG00000076864.19	0.0771593	0.955609	0.781197	RAP1GAP	protein_coding
ENSG00000076924.12	0.2317	1.08204	0.630347	XAB2	protein_coding
ENSG00000076928.18	1.78148	1.24454	0.181767	ARHGEF1	protein_coding
ENSG00000076944.16	0.0508462	0.963657	0.821615	STXBP2	protein_coding
ENSG00000076984.18	0.25776	0.919897	0.611714	MAP2K7	protein_coding
ENSG00000077009.13	1.79048	1.2452	0.18168	NMRK2	protein_coding
ENSG00000077044.11	0.0107079	0.983156	0.91759	DGKD	protein_coding
ENSG00000077063.11	0.0188463	0.977761	0.890812	CTTNBP2	protein_coding
ENSG00000077080.10	0.345853	1.10157	0.556695	ACTL6B	protein_coding
ENSG00000077092.19	0.652247	1.14141	0.419959	RARB	protein_coding
ENSG00000077097.15	0.176005	1.07118	0.6749	TOP2B	protein_coding
ENSG00000077147.16	3.44193	1.35719	0.0650503	TM9SF3	protein_coding
ENSG00000077150.20	2.2489	1.28366	0.133194	NFKB2	protein_coding
ENSG00000077152.11	7.67414	1.59072	0.00592814	UBE2T	protein_coding
ENSG00000077157.22	0.275977	0.91721	0.599399	PPP1R12B	protein_coding
ENSG00000077232.18	0.97929	1.17618	0.322839	DNAJC10	protein_coding
ENSG00000077235.18	0.0647443	1.04252	0.799196	GTF3C1	protein_coding
ENSG00000077238.14	0.0825771	0.954024	0.773868	IL4R	protein_coding
ENSG00000077254.14	0.273067	1.08942	0.601506	USP33	protein_coding
ENSG00000077264.15	1.07166	0.843508	0.300527	PAK3	protein_coding
ENSG00000077274.9	3.2651	1.34582	0.0723138	CAPN6	protein_coding
ENSG00000077279.19	0.000668636	0.995777	0.979371	DCX	protein_coding
ENSG00000077312.9	1.07776	1.18581	0.299151	SNRPA	protein_coding
ENSG00000077327.16	0.662471	0.875129	0.41567	SPAG6	protein_coding
ENSG00000077348.9	4.88095	1.44528	0.0277553	EXOSC5	protein_coding
ENSG00000077380.16	0.523504	1.12575	0.469696	DYNC1I2	protein_coding
ENSG00000077420.16	0.421354	0.898718	0.516099	APBB1IP	protein_coding
ENSG00000077454.16	3.36469	1.35433	0.0675123	LRCH4	protein_coding
ENSG00000077458.13	0.989457	1.17943	0.320472	FAM76B	protein_coding
ENSG00000077463.15	0.329402	1.09899	0.5659	SIRT6	protein_coding
ENSG00000077498.9				TYR	protein_coding
ENSG00000077514.9	3.40844	1.35429	0.0658209	POLD3	protein_coding
ENSG00000077522.14	2.02827	1.26403	0.155559	ACTN2	protein_coding
ENSG00000077549.19	1.466	1.21967	0.227015	CAPZB	protein_coding
ENSG00000077585.14	0.0149826	0.980036	0.902559	GPR137B	protein_coding
ENSG00000077616.11	0.0198326	1.02329	0.887999	NAALAD2	protein_coding
ENSG00000077684.16	1.72417	1.24497	0.190125	JADE1	protein_coding
ENSG00000077713.19	2.46565	1.29413	0.117951	SLC25A43	protein_coding
ENSG00000077721.16	3.25593	1.3462	0.0724545	UBE2A	protein_coding
ENSG00000077782.21	0.747009	0.867635	0.387782	FGFR1	protein_coding
ENSG00000077800.13	1.8936	1.25633	0.169374	FKBP6	protein_coding
ENSG00000077935.17	0.0113659	0.982675	0.915103	SMC1B	protein_coding
ENSG00000077942.19	0.0192779	0.977468	0.889565	FBLN1	protein_coding
ENSG00000077943.8	3.43432	0.737879	0.0647818	ITGA8	protein_coding
ENSG00000077984.6	4.04051	0.718388	0.0452357	CST7	protein_coding
ENSG00000078018.20	0.244459	1.08439	0.62127	MAP2	protein_coding
ENSG00000078043.16	0.947113	1.17343	0.330592	PIAS2	protein_coding
ENSG00000078053.17	0.0126907	1.01864	0.910302	AMPH	protein_coding
ENSG00000078061.13	0.818469	1.15973	0.366021	ARAF	protein_coding
ENSG00000078070.13	5.18378	1.45661	0.0236821	MCCC1	protein_coding
ENSG00000078081.8	0.00512871	0.988314	0.942906	LAMP3	protein_coding
ENSG00000078098.14	2.47477	1.29476	0.117058	FAP	protein_coding
ENSG00000078114.19	0.00301851	0.991035	0.956186	NEBL	protein_coding
ENSG00000078124.12	0.00423955	1.01077	0.948088	ACER3	protein_coding
ENSG00000078140.14	0.0184382	0.978021	0.891978	UBE2K	protein_coding
ENSG00000078142.13	2.75082	1.31456	0.0987692	PIK3C3	protein_coding
ENSG00000078177.14	2.22428	0.783321	0.136221	N4BP2	protein_coding
ENSG00000078237.7	0.112925	1.05653	0.736856	TIGAR	protein_coding
ENSG00000078246.17	0.0810179	1.04803	0.775916	TULP3	protein_coding
ENSG00000078269.15	0.00441849	1.01096	0.947004	SYNJ2	protein_coding
ENSG00000078295.17	3.15267	1.33751	0.0766209	ADCY2	protein_coding
ENSG00000078304.19	1.07223	1.18593	0.300973	PPP2R5C	protein_coding
ENSG00000078319.10	2.36269	1.28901	0.125028	PMS2P1	transcribed_unprocessed_pseudogene
ENSG00000078328.22	0.464093	1.11779	0.495821	RBFOX1	protein_coding
ENSG00000078369.18	4.03166	1.39127	0.0459179	GNB1	protein_coding
ENSG00000078399.19	0.00273014	1.00859	0.958326	HOXA9	protein_coding
ENSG00000078401.7	0.044662	0.966011	0.832648	EDN1	protein_coding
ENSG00000078403.17	0.0509421	1.03795	0.821445	MLLT10	protein_coding
ENSG00000078487.17	1.33348	1.21007	0.248628	ZCWPW1	protein_coding
ENSG00000078549.15	0.294608	1.09329	0.587175	ADCYAP1R1	protein_coding
ENSG00000078579.9				FGF20	protein_coding
ENSG00000078589.13	3.69744	0.729488	0.0553496	P2RY10	protein_coding
ENSG00000078596.11	1.59468	0.813227	0.207293	ITM2A	protein_coding
ENSG00000078618.22	3.34206	1.35134	0.0692198	NRDC	protein_coding
ENSG00000078668.14	0.700782	1.14692	0.402619	VDAC3	protein_coding
ENSG00000078674.18	0.0270307	1.02756	0.869425	PCM1	protein_coding
ENSG00000078687.17	0.299894	1.09386	0.584185	TNRC6C	protein_coding
ENSG00000078699.22	0.405292	0.901053	0.52418	CBFA2T2	protein_coding
ENSG00000078725.13	1.65702	1.2355	0.199237	BRINP1	protein_coding
ENSG00000078747.16	0.491316	1.12179	0.48368	ITCH	protein_coding
ENSG00000078795.17	0.0449369	0.965704	0.832148	PKD2L2	protein_coding
ENSG00000078804.13	1.23564	0.832827	0.266829	TP53INP2	protein_coding
ENSG00000078808.19	0.934233	1.17136	0.33436	SDF4	protein_coding
ENSG00000078814.17	0.329021	1.09872	0.56619	MYH7B	protein_coding
ENSG00000078898.7	0.414424	1.11303	0.519951	BPIFB2	protein_coding
ENSG00000078900.15	2.77319	0.760676	0.0967193	TP73	protein_coding
ENSG00000078902.16	0.144878	0.939646	0.703457	TOLLIP	protein_coding
ENSG00000078967.13	2.52125	1.29941	0.113241	UBE2D4	protein_coding
ENSG00000079101.16	0.0178653	0.978109	0.893682	CLUL1	protein_coding
ENSG00000079102.16	0.804383	0.863508	0.370196	RUNX1T1	protein_coding
ENSG00000079112.10	0.0886412	0.952486	0.765924	CDH17	protein_coding
ENSG00000079134.12	2.41135	1.29532	0.120343	THOC1	protein_coding
ENSG00000079150.18	0.702825	1.14703	0.402366	FKBP7	protein_coding
ENSG00000079156.17	2.98923	0.752859	0.084842	OSBPL6	protein_coding
ENSG00000079215.14	0.333447	1.09926	0.56388	SLC1A3	protein_coding
ENSG00000079246.16	0.353386	1.10233	0.552392	XRCC5	protein_coding
ENSG00000079257.8	0.772032	1.1568	0.379968	LXN	protein_coding
ENSG00000079263.19	2.23605	0.78267	0.135398	SP140	protein_coding
ENSG00000079277.22	1.84224	1.2498	0.175349	MKNK1	protein_coding
ENSG00000079308.19	0.0866338	1.04935	0.768562	TNS1	protein_coding
ENSG00000079313.15	0.632931	1.13949	0.426937	REXO1	protein_coding
ENSG00000079332.15	4.85339	1.4392	0.0280794	SAR1A	protein_coding
ENSG00000079335.20	1.52506	1.22665	0.2175	CDC14A	protein_coding
ENSG00000079337.16	1.29476	0.827626	0.256013	RAPGEF3	protein_coding
ENSG00000079385.23	2.54081	0.769489	0.11249	CEACAM1	protein_coding
ENSG00000079387.14	0.778168	1.15566	0.378426	SENP1	protein_coding
ENSG00000079393.20	3.1109	1.33483	0.0782131	DUSP13	protein_coding
ENSG00000079432.7	0.0789596	1.04728	0.778734	CIC	protein_coding
ENSG00000079435.10	0.0975289	0.950137	0.754779	LIPE	protein_coding
ENSG00000079459.13	5.98885	1.4984	0.0150774	FDFT1	protein_coding
ENSG00000079462.8	0.0837978	1.04855	0.772249	PAFAH1B3	protein_coding
ENSG00000079482.13	4.40971	1.41292	0.0368609	OPHN1	protein_coding
ENSG00000079557.5				AFM	protein_coding
ENSG00000079616.13	5.24615	1.45781	0.0226379	KIF22	protein_coding
ENSG00000079689.14				SCGN	protein_coding
ENSG00000079691.18	1.22162	1.19925	0.270469	CARMIL1	protein_coding
ENSG00000079739.17	1.83235	1.24824	0.176484	PGM1	protein_coding
ENSG00000079785.16	2.2019	1.27517	0.138436	DDX1	protein_coding
ENSG00000079805.18	0.00499611	1.01165	0.943654	DNM2	protein_coding
ENSG00000079819.19	0.0763686	0.955768	0.78229	EPB41L2	protein_coding
ENSG00000079841.18	2.98011	1.32744	0.0845869	RIMS1	protein_coding
ENSG00000079931.15	0.955989	0.852097	0.328471	MOXD1	protein_coding
ENSG00000079950.14	0.0070395	1.01383	0.933134	STX7	protein_coding
ENSG00000079974.18	2.43064	1.2917	0.119783	RABL2B	protein_coding
ENSG00000079999.14	0.639243	1.14088	0.424302	KEAP1	protein_coding
ENSG00000080007.8	3.60219	0.731116	0.0592607	DDX43	protein_coding
ENSG00000080031.10	0.867225	1.16634	0.352197	PTPRH	protein_coding
ENSG00000080166.16	2.2505	1.28055	0.134729	DCT	protein_coding
ENSG00000080189.15	2.11764	1.27307	0.145641	SLC35C2	protein_coding
ENSG00000080200.10	0.623381	1.13832	0.430441	CRYBG3	protein_coding
ENSG00000080224.17	1.17795	1.1971	0.278183	EPHA6	protein_coding
ENSG00000080293.10	0.147526	0.938889	0.700961	SCTR	protein_coding
ENSG00000080298.15	1.70661	1.24496	0.192583	RFX3	protein_coding
ENSG00000080345.18	0.190003	1.07425	0.66314	RIF1	protein_coding
ENSG00000080371.6	1.03029	1.18135	0.310906	RAB21	protein_coding
ENSG00000080493.18	0.81071	1.15922	0.368354	SLC4A4	protein_coding
ENSG00000080503.24	2.80667	1.31804	0.0954085	SMARCA2	protein_coding
ENSG00000080511.5	1.59292	0.812923	0.207578	RDH8	protein_coding
ENSG00000080546.13	2.63183	0.765018	0.106423	SESN1	protein_coding
ENSG00000080561.14	0.0127789	1.01871	0.91001	MID2	protein_coding
ENSG00000080572.13				DNAAF6	protein_coding
ENSG00000080573.7	0.290432	0.915314	0.589943	COL5A3	protein_coding
ENSG00000080603.17	0.011121	0.982891	0.916007	SRCAP	protein_coding
ENSG00000080608.10	1.35525	1.2114	0.244958	PUM3	protein_coding
ENSG00000080618.17	0.122782	0.943874	0.726158	CPB2	protein_coding
ENSG00000080644.16	0.463289	1.11805	0.496506	CHRNA3	protein_coding
ENSG00000080709.16	1.21079	0.834476	0.27234	KCNN2	protein_coding
ENSG00000080802.19	0.0166774	0.979041	0.89724	CNOT4	protein_coding
ENSG00000080815.19	4.77836	1.43395	0.0297153	PSEN1	protein_coding
ENSG00000080819.9	6.49365	1.53136	0.0112588	CPOX	protein_coding
ENSG00000080822.17	5.04089	1.44817	0.0253438	CLDND1	protein_coding
ENSG00000080823.23	0.0150636	0.980072	0.902314	MOK	protein_coding
ENSG00000080824.19	8.50996	1.62067	0.00379053	HSP90AA1	protein_coding
ENSG00000080839.12	0.696178	1.14649	0.404613	RBL1	protein_coding
ENSG00000080845.18	1.02412	1.18093	0.312552	DLGAP4	protein_coding
ENSG00000080854.16	0.0240977	1.02574	0.876635	IGSF9B	protein_coding
ENSG00000080910.13				CFHR2	protein_coding
ENSG00000080947.15	0.261786	1.08778	0.608724	CROCCP3	transcribed_unprocessed_pseudogene
ENSG00000080986.13	1.27998	1.20355	0.25817	NDC80	protein_coding
ENSG00000081014.11	0.164017	0.935768	0.685494	AP4E1	protein_coding
ENSG00000081019.13	0.693197	1.1463	0.405892	RSBN1	protein_coding
ENSG00000081026.19	0.352002	0.907203	0.553053	MAGI3	protein_coding
ENSG00000081041.9	0.00282118	1.00874	0.957638	CXCL2	protein_coding
ENSG00000081051.8	0.0932318	1.05131	0.760101	AFP	protein_coding
ENSG00000081052.13	0.659925	0.875439	0.417093	COL4A4	protein_coding
ENSG00000081059.20	0.655556	0.875702	0.418124	TCF7	protein_coding
ENSG00000081087.15	2.69517	1.30908	0.101969	OSTM1	protein_coding
ENSG00000081138.14				CDH7	protein_coding
ENSG00000081148.12	6.9084	0.648868	0.00903498	IMPG2	protein_coding
ENSG00000081154.12	1.90696	1.25471	0.168389	PCNP	protein_coding
ENSG00000081177.18	0.68897	1.14623	0.407085	EXD2	protein_coding
ENSG00000081181.8	0.792409	1.15744	0.373871	ARG2	protein_coding
ENSG00000081189.16	0.726865	1.14992	0.394424	MEF2C	protein_coding
ENSG00000081237.20	2.01839	0.791653	0.155649	PTPRC	protein_coding
ENSG00000081248.11	2.6635	1.30629	0.103599	CACNA1S	protein_coding
ENSG00000081277.13	0.436844	0.897328	0.508639	PKP1	protein_coding
ENSG00000081307.14	1.27332	1.20349	0.259625	UBA5	protein_coding
ENSG00000081320.11	0.0171215	0.978774	0.895884	STK17B	protein_coding
ENSG00000081377.17	0.00689097	0.986492	0.933842	CDC14B	protein_coding
ENSG00000081386.12	0.656212	1.14242	0.418067	ZNF510	protein_coding
ENSG00000081479.15	2.19183	1.27481	0.139573	LRP2	protein_coding
ENSG00000081665.14	0.356341	0.907002	0.550723	ZNF506	protein_coding
ENSG00000081692.12	0.271644	1.08968	0.602306	JMJD4	protein_coding
ENSG00000081721.12	1.41464	1.21491	0.234734	DUSP12	protein_coding
ENSG00000081760.17	1.47132	1.22016	0.225802	AACS	protein_coding
ENSG00000081791.9	0.510903	1.12605	0.474735	DELE1	protein_coding
ENSG00000081800.9				SLC13A1	protein_coding
ENSG00000081803.16	0.00743831	1.01442	0.931271	CADPS2	protein_coding
ENSG00000081818.4	0.157442	1.06702	0.691581	PCDHB4	protein_coding
ENSG00000081842.18				PCDHA6	protein_coding
ENSG00000081853.15	0.665074	1.14311	0.415311	PCDHGA2	protein_coding
ENSG00000081870.12	5.60656	1.48079	0.0180139	HSPB11	protein_coding
ENSG00000081913.14	0.056442	0.961691	0.812184	PHLPP1	protein_coding
ENSG00000081923.15	1.3944	1.21605	0.238978	ATP8B1	protein_coding
ENSG00000081985.13	0.473223	0.893464	0.49129	IL12RB2	protein_coding
ENSG00000082014.17	4.02589	1.39097	0.0458823	SMARCD3	protein_coding
ENSG00000082068.9	1.52649	1.22564	0.217176	WDR70	protein_coding
ENSG00000082074.19	2.02247	0.791645	0.155225	FYB1	protein_coding
ENSG00000082126.18	0.218747	0.926211	0.640114	MPP4	protein_coding
ENSG00000082146.13	0.000215296	1.0024	0.988293	STRADB	protein_coding
ENSG00000082153.18	0.809322	1.15892	0.368441	BZW1	protein_coding
ENSG00000082175.15	0.895065	0.856571	0.344037	PGR	protein_coding
ENSG00000082196.21	0.0858862	1.04923	0.769492	C1QTNF3	protein_coding
ENSG00000082212.13	3.35608	1.35099	0.0680849	ME2	protein_coding
ENSG00000082213.18	0.631998	1.13914	0.426748	C5orf22	protein_coding
ENSG00000082258.13	0.1059	1.05474	0.74488	CCNT2	protein_coding
ENSG00000082269.17	0.239218	1.08361	0.625098	FAM135A	protein_coding
ENSG00000082293.13	0.00189571	1.00715	0.96527	COL19A1	protein_coding
ENSG00000082397.17	0.672554	0.874356	0.412128	EPB41L3	protein_coding
ENSG00000082438.17	1.62349	1.23473	0.204147	COBLL1	protein_coding
ENSG00000082458.12	0.226424	1.08188	0.634221	DLG3	protein_coding
ENSG00000082482.14	0.061945	0.960083	0.803424	KCNK2	protein_coding
ENSG00000082497.12	0.12172	1.05887	0.727321	SERTAD4	protein_coding
ENSG00000082512.15	0.628827	0.878324	0.428152	TRAF5	protein_coding
ENSG00000082515.18	6.6227	1.52584	0.0102876	MRPL22	protein_coding
ENSG00000082516.9	2.48992	1.29551	0.115758	GEMIN5	protein_coding
ENSG00000082556.14				OPRK1	protein_coding
ENSG00000082641.16	4.30728	1.40751	0.0391149	NFE2L1	protein_coding
ENSG00000082684.16	0.0508956	0.963543	0.821539	SEMA5B	protein_coding
ENSG00000082701.17	0.036461	0.969205	0.848542	GSK3B	protein_coding
ENSG00000082781.12	0.127672	1.06041	0.721045	ITGB5	protein_coding
ENSG00000082805.20	0.0126585	1.01876	0.910434	ERC1	protein_coding
ENSG00000082898.18	2.82647	1.31765	0.0938247	XPO1	protein_coding
ENSG00000082929.8	0.718845	1.14931	0.39651	LINC01587	lncRNA
ENSG00000082996.20	1.60844	1.23182	0.205811	RNF13	protein_coding
ENSG00000083067.23	0.284053	1.09118	0.594148	TRPM3	protein_coding
ENSG00000083093.10	0.679058	1.14471	0.410453	PALB2	protein_coding
ENSG00000083097.14	0.0680553	1.04367	0.794239	DOP1A	protein_coding
ENSG00000083099.11	4.62992	1.42422	0.0320723	LYRM2	protein_coding
ENSG00000083123.15	3.43544	1.35745	0.0644502	BCKDHB	protein_coding
ENSG00000083168.11	0.895509	0.856516	0.344081	KAT6A	protein_coding
ENSG00000083223.18	1.49251	1.2217	0.222293	TUT7	protein_coding
ENSG00000083290.20	0.152529	0.938092	0.696187	ULK2	protein_coding
ENSG00000083307.12	1.31469	1.20771	0.252639	GRHL2	protein_coding
ENSG00000083312.17	0.00711792	1.01392	0.932766	TNPO1	protein_coding
ENSG00000083444.17	6.27981	1.51052	0.0129566	PLOD1	protein_coding
ENSG00000083454.22	0.166432	0.935366	0.683449	P2RX5	protein_coding
ENSG00000083457.12	0.499352	1.1233	0.47974	ITGAE	protein_coding
ENSG00000083520.15	6.1349	1.5023	0.0138695	DIS3	protein_coding
ENSG00000083535.16	4.57582	1.42267	0.0332479	PIBF1	protein_coding
ENSG00000083544.16	3.06105	1.33296	0.0810645	TDRD3	protein_coding
ENSG00000083622.8				AC000061.1	lncRNA
ENSG00000083635.8	6.82157	1.5375	0.00942516	NUFIP1	protein_coding
ENSG00000083642.19	0.73558	1.15094	0.39163	PDS5B	protein_coding
ENSG00000083720.13	0.00193911	1.00731	0.964875	OXCT1	protein_coding
ENSG00000083750.13	0.0280233	1.02786	0.86703	RRAGB	protein_coding
ENSG00000083782.8	0.417659	0.899591	0.518018	EPYC	protein_coding
ENSG00000083799.18	0.113606	1.05673	0.736152	CYLD	protein_coding
ENSG00000083807.10	0.389773	1.10748	0.532611	SLC27A5	protein_coding
ENSG00000083812.12	0.0734364	1.04572	0.786372	ZNF324	protein_coding
ENSG00000083814.13	1.40704e-05	0.999386	0.997007	ZNF671	protein_coding
ENSG00000083817.9	0.20091	0.929039	0.654079	ZNF416	protein_coding
ENSG00000083828.16	0.834919	1.16165	0.361293	ZNF586	protein_coding
ENSG00000083838.16	0.0162298	0.979341	0.89863	ZNF446	protein_coding
ENSG00000083844.10	0.245464	0.922002	0.620184	ZNF264	protein_coding
ENSG00000083845.9	2.77521	1.31372	0.0964378	RPS5	protein_coding
ENSG00000083857.14	0.114352	1.05752	0.735401	FAT1	protein_coding
ENSG00000083896.13	0.821835	1.16011	0.365218	YTHDC1	protein_coding
ENSG00000083937.10	0.0376566	1.03225	0.846141	CHMP2B	protein_coding
ENSG00000084070.12	0.778725	0.865342	0.377794	SMAP2	protein_coding
ENSG00000084072.17	4.74814	1.43488	0.0296896	PPIE	protein_coding
ENSG00000084073.10	1.08402	1.18594	0.298602	ZMPSTE24	protein_coding
ENSG00000084090.13	4.88798	1.44328	0.027544	STARD7	protein_coding
ENSG00000084092.7	3.92467	1.38508	0.0485658	NOA1	protein_coding
ENSG00000084093.19	0.00347589	0.990369	0.952984	REST	protein_coding
ENSG00000084110.11	0.433397	1.1138	0.510522	HAL	protein_coding
ENSG00000084112.15	0.58943	1.13409	0.443249	SSH1	protein_coding
ENSG00000084207.18	5.93015	1.49456	0.0153925	GSTP1	protein_coding
ENSG00000084234.18	0.142786	1.06377	0.705546	APLP2	protein_coding
ENSG00000084444.14	4.20486	1.40399	0.0411673	FAM234B	protein_coding
ENSG00000084453.16	1.9902	1.25989	0.159153	SLCO1A2	protein_coding
ENSG00000084463.8	3.55643	1.36902	0.0605877	WBP11	protein_coding
ENSG00000084623.12	5.20547	1.46075	0.0230112	EIF3I	protein_coding
ENSG00000084628.10	0.330295	0.910246	0.56565	NKAIN1	protein_coding
ENSG00000084636.18	0.0712407	0.957311	0.789551	COL16A1	protein_coding
ENSG00000084652.16	0.135014	1.0621	0.71341	TXLNA	protein_coding
ENSG00000084674.15	1.74134	1.24127	0.187801	APOB	protein_coding
ENSG00000084676.15	0.428252	0.898357	0.512552	NCOA1	protein_coding
ENSG00000084693.16	1.77369	1.24762	0.183781	AGBL5	protein_coding
ENSG00000084710.14	5.19965	0.686364	0.0231475	EFR3B	protein_coding
ENSG00000084731.15	0.812103	1.15922	0.367784	KIF3C	protein_coding
ENSG00000084733.11	0.633467	1.13929	0.4266	RAB10	protein_coding
ENSG00000084734.9	0.00940172	1.01603	0.922751	GCKR	protein_coding
ENSG00000084754.12	1.52088	1.2239	0.218347	HADHA	protein_coding
ENSG00000084764.12	2.55465	1.29955	0.111114	MAPRE3	protein_coding
ENSG00000084774.14	0.0488888	1.03691	0.82502	CAD	protein_coding
ENSG00000085063.17	1.96906	1.25879	0.160759	CD59	protein_coding
ENSG00000085117.12	4.56243	1.41982	0.0330712	CD82	protein_coding
ENSG00000085185.15	3.81601	1.3804	0.0521519	BCORL1	protein_coding
ENSG00000085224.23	0.0625438	1.04184	0.802568	ATRX	protein_coding
ENSG00000085231.14	12.3892	1.79466	0.000450077	AK6	protein_coding
ENSG00000085265.11	1.69666	0.807439	0.194195	FCN1	protein_coding
ENSG00000085274.16	0.156356	1.06772	0.692584	MYNN	protein_coding
ENSG00000085276.19	2.37313	1.28915	0.124511	MECOM	protein_coding
ENSG00000085365.18	2.71199	1.31096	0.10114	SCAMP1	protein_coding
ENSG00000085377.15	3.85946	1.38133	0.050795	PREP	protein_coding
ENSG00000085382.12	0.41339	1.11132	0.520275	HACE1	protein_coding
ENSG00000085415.16	4.48991	1.41695	0.0346523	SEH1L	protein_coding
ENSG00000085433.16	1.46836	0.820263	0.226045	WDR47	protein_coding
ENSG00000085449.15	0.127695	1.0605	0.720862	WDFY1	protein_coding
ENSG00000085465.13	2.10385	1.27158	0.146684	OVGP1	protein_coding
ENSG00000085491.17	1.57303	1.22832	0.211032	SLC25A24	protein_coding
ENSG00000085511.20	0.304711	1.09508	0.581072	MAP3K4	protein_coding
ENSG00000085514.16	0.268968	1.08852	0.604107	PILRA	protein_coding
ENSG00000085552.17	0.0400262	0.967697	0.841423	IGSF9	protein_coding
ENSG00000085563.15	6.46761	0.657938	0.0113104	ABCB1	protein_coding
ENSG00000085644.14	0.662556	0.875376	0.415762	ZNF213	protein_coding
ENSG00000085662.14	0.934729	1.17182	0.334382	AKR1B1	protein_coding
ENSG00000085719.13	0.234548	1.08252	0.628428	CPNE3	protein_coding
ENSG00000085721.13	9.16905	1.64886	0.00273447	RRN3	protein_coding
ENSG00000085733.16	9.39612	1.65802	0.0023691	CTTN	protein_coding
ENSG00000085741.13	0.435923	0.897461	0.508994	WNT11	protein_coding
ENSG00000085760.15	6.81976	1.54972	0.00955642	MTIF2	protein_coding
ENSG00000085788.14	3.19106	0.746187	0.074841	DDHD2	protein_coding
ENSG00000085831.15	0.22445	0.925164	0.63571	TTC39A	protein_coding
ENSG00000085832.17	0.192662	1.07457	0.660877	EPS15	protein_coding
ENSG00000085840.13	0.283932	1.09102	0.594293	ORC1	protein_coding
ENSG00000085871.9	6.4765	1.5223	0.0114077	MGST2	protein_coding
ENSG00000085872.15	0.915832	1.17004	0.339515	CHERP	protein_coding
ENSG00000085978.22	0.424898	1.11268	0.514715	ATG16L1	protein_coding
ENSG00000085982.14	0.122981	1.05927	0.725849	USP40	protein_coding
ENSG00000085998.14	1.02625	1.18068	0.311268	POMGNT1	protein_coding
ENSG00000085999.13	3.88246	1.3815	0.049443	RAD54L	protein_coding
ENSG00000086015.22	0.640231	1.14017	0.424255	MAST2	protein_coding
ENSG00000086061.16	0.645585	1.14049	0.421938	DNAJA1	protein_coding
ENSG00000086062.13	1.71641	1.24028	0.191652	B4GALT1	protein_coding
ENSG00000086065.14	0.286317	1.0918	0.592547	CHMP5	protein_coding
ENSG00000086102.19	3.21804	1.34419	0.0740813	NFX1	protein_coding
ENSG00000086159.13	0.115815	1.05765	0.733693	AQP6	protein_coding
ENSG00000086189.10	2.53003	1.30119	0.112724	DIMT1	protein_coding
ENSG00000086200.17	1.83021	1.25095	0.177017	IPO11	protein_coding
ENSG00000086205.18	0.0546405	1.03899	0.815185	FOLH1	protein_coding
ENSG00000086232.13	3.97904	1.38864	0.0470489	EIF2AK1	protein_coding
ENSG00000086288.12	0.243984	1.08413	0.62142	NME8	protein_coding
ENSG00000086289.12	2.18844	1.27437	0.140271	EPDR1	protein_coding
ENSG00000086300.16	0.247203	1.08528	0.619356	SNX10	protein_coding
ENSG00000086475.15	0.962926	1.17485	0.32658	SEPHS1	protein_coding
ENSG00000086504.17	1.27722	1.20355	0.259027	MRPL28	protein_coding
ENSG00000086506.3				HBQ1	protein_coding
ENSG00000086544.3	0.701608	1.1473	0.402927	ITPKC	protein_coding
ENSG00000086548.9	0.963452	0.851078	0.326651	CEACAM6	protein_coding
ENSG00000086570.12	1.67222	1.23667	0.197428	FAT2	protein_coding
ENSG00000086589.12	1.96279	1.258	0.16184	RBM22	protein_coding
ENSG00000086598.11	14.4733	1.877	0.000180173	TMED2	protein_coding
ENSG00000086619.14	3.47767	1.35965	0.0625016	ERO1B	protein_coding
ENSG00000086666.19	5.21813	1.45993	0.0226774	ZFAND6	protein_coding
ENSG00000086696.11	0.0118792	1.01823	0.913204	HSD17B2	protein_coding
ENSG00000086712.13	2.6803	1.30761	0.102324	TXLNG	protein_coding
ENSG00000086717.18	0.327246	1.09838	0.567692	PPEF1	protein_coding
ENSG00000086730.17	0.659849	0.875518	0.416989	LAT2	protein_coding
ENSG00000086758.16	0.0451367	1.03541	0.831776	HUWE1	protein_coding
ENSG00000086827.9	5.67599	1.48745	0.0178039	ZW10	protein_coding
ENSG00000086848.15	1.24271	1.20147	0.264704	ALG9	protein_coding
ENSG00000086967.10	2.36434	1.28677	0.125087	MYBPC2	protein_coding
ENSG00000086991.13	0.065352	0.959051	0.798221	NOX4	protein_coding
ENSG00000087008.16	1.56346	0.814647	0.211212	ACOX3	protein_coding
ENSG00000087053.20	0.465764	1.11951	0.495394	MTMR2	protein_coding
ENSG00000087074.8	1.92242	1.25981	0.166698	PPP1R15A	protein_coding
ENSG00000087076.9	1.20351	1.19706	0.273102	HSD17B14	protein_coding
ENSG00000087077.14	6.29312	1.51126	0.0124633	TRIP6	protein_coding
ENSG00000087085.16	1.13004	1.1901	0.288035	ACHE	protein_coding
ENSG00000087086.15	7.63728	1.57546	0.00610778	FTL	protein_coding
ENSG00000087087.20	3.67642	1.37004	0.0559079	SRRT	protein_coding
ENSG00000087088.20	0.891331	1.16776	0.345143	BAX	protein_coding
ENSG00000087095.13	6.40895	1.51651	0.0119121	NLK	protein_coding
ENSG00000087111.21	1.9177	1.25525	0.167581	PIGS	protein_coding
ENSG00000087116.16	0.00221498	1.00775	0.962463	ADAMTS2	protein_coding
ENSG00000087128.10	0.646964	0.876672	0.42117	TMPRSS11E	protein_coding
ENSG00000087152.15	1.39059	1.21377	0.239747	ATXN7L3	protein_coding
ENSG00000087157.19	2.08791	1.26917	0.148797	PGS1	protein_coding
ENSG00000087191.13	3.19367	1.34015	0.0743442	PSMC5	protein_coding
ENSG00000087206.17	6.2427	1.51833	0.0129455	UIMC1	protein_coding
ENSG00000087237.12	0.5217	0.887867	0.470895	CETP	protein_coding
ENSG00000087245.13	0.10121	1.05337	0.750397	MMP2	protein_coding
ENSG00000087250.9	3.23867	1.34408	0.072378	MT3	protein_coding
ENSG00000087253.13	0.597622	1.13514	0.44023	LPCAT2	protein_coding
ENSG00000087258.16	0.146857	0.93812	0.70163	GNAO1	protein_coding
ENSG00000087263.17	1.99252	1.26083	0.159539	OGFOD1	protein_coding
ENSG00000087266.17	0.954692	0.852194	0.328954	SH3BP2	protein_coding
ENSG00000087269.16	0.0690046	1.0441	0.792854	NOP14	protein_coding
ENSG00000087274.17	1.7394	0.805577	0.186995	ADD1	protein_coding
ENSG00000087299.12	2.62236	1.30624	0.10619	L2HGDH	protein_coding
ENSG00000087301.9	4.01331	1.39364	0.046292	TXNDC16	protein_coding
ENSG00000087302.9	2.24213	1.27822	0.134845	RTRAF	protein_coding
ENSG00000087303.18	1.04077	0.846265	0.307899	NID2	protein_coding
ENSG00000087338.5	3.85346	1.38106	0.0503314	GMCL1	protein_coding
ENSG00000087365.16	6.04961	1.50025	0.0145655	SF3B2	protein_coding
ENSG00000087448.11	0.0314151	1.02982	0.859322	KLHL42	protein_coding
ENSG00000087460.27	1.39263	1.21396	0.239047	GNAS	protein_coding
ENSG00000087470.18	2.3272	1.28685	0.127968	DNM1L	protein_coding
ENSG00000087494.16	0.129028	0.942806	0.719499	PTHLH	protein_coding
ENSG00000087495.17	0.132667	1.06157	0.715635	PHACTR3	protein_coding
ENSG00000087502.18	5.06063	1.45331	0.0252418	ERGIC2	protein_coding
ENSG00000087510.7	0.706966	0.871433	0.400271	TFAP2C	protein_coding
ENSG00000087586.18	4.87371	1.43672	0.0280999	AURKA	protein_coding
ENSG00000087589.16	0.00307072	1.00917	0.955814	CASS4	protein_coding
ENSG00000087842.11	7.10018	1.56148	0.00814826	PIR	protein_coding
ENSG00000087884.14	0.453238	1.11703	0.500846	AAMDC	protein_coding
ENSG00000087903.13	0.152477	1.06595	0.696277	RFX2	protein_coding
ENSG00000087995.16	11.5072	1.76526	0.000798785	METTL2A	protein_coding
ENSG00000088002.12	0.75955	0.866455	0.383792	SULT2B1	protein_coding
ENSG00000088035.18	0.326755	1.09807	0.567826	ALG6	protein_coding
ENSG00000088038.19	2.76162	1.31412	0.0971033	CNOT3	protein_coding
ENSG00000088053.11	0.165	0.935696	0.684699	GP6	protein_coding
ENSG00000088179.9	0.00123957	1.00586	0.971914	PTPN4	protein_coding
ENSG00000088205.13	9.83695	1.68971	0.00194143	DDX18	protein_coding
ENSG00000088247.17	1.02128	1.18058	0.313207	KHSRP	protein_coding
ENSG00000088256.9	0.227643	1.08129	0.633298	GNA11	protein_coding
ENSG00000088280.19	0.199752	0.92914	0.654916	ASAP3	protein_coding
ENSG00000088298.13	1.46275	1.21972	0.226982	EDEM2	protein_coding
ENSG00000088305.18	0.0720116	0.956972	0.788399	DNMT3B	protein_coding
ENSG00000088320.4	0.975034	0.850622	0.324199	REM1	protein_coding
ENSG00000088325.16	4.3955	1.4132	0.0373211	TPX2	protein_coding
ENSG00000088340.17	1.99584	1.26327	0.157216	FER1L4	transcribed_unitary_pseudogene
ENSG00000088356.6	3.20346	1.34363	0.0738388	PDRG1	protein_coding
ENSG00000088367.23	0.579384	1.13303	0.447163	EPB41L1	protein_coding
ENSG00000088386.17	0.410848	0.900045	0.521686	SLC15A1	protein_coding
ENSG00000088387.19	0.222975	1.08039	0.636918	DOCK9	protein_coding
ENSG00000088448.14	0.00225795	0.992249	0.962102	ANKRD10	protein_coding
ENSG00000088451.11	8.15319	1.61935	0.00452167	TGDS	protein_coding
ENSG00000088538.13	2.11768	1.26958	0.146836	DOCK3	protein_coding
ENSG00000088543.15	1.28745	1.20456	0.257004	C3orf18	protein_coding
ENSG00000088682.14	6.82632	1.55098	0.00951053	COQ9	protein_coding
ENSG00000088726.16	0.0565992	1.03967	0.811948	TMEM40	protein_coding
ENSG00000088727.13	0.00578675	1.01255	0.939356	KIF9	protein_coding
ENSG00000088756.13	1.86076	1.25076	0.173605	ARHGAP28	protein_coding
ENSG00000088766.12	0.196874	0.929856	0.65743	CRLS1	protein_coding
ENSG00000088782.5				DEFB127	protein_coding
ENSG00000088808.18	0.792319	1.1584	0.373623	PPP1R13B	protein_coding
ENSG00000088812.18	2.00287	1.26322	0.158739	ATRN	protein_coding
ENSG00000088826.18	0.482662	0.892476	0.487215	SMOX	protein_coding
ENSG00000088827.12	0.356888	0.906629	0.550362	SIGLEC1	protein_coding
ENSG00000088832.18	1.01369	1.1806	0.314078	FKBP1A	protein_coding
ENSG00000088833.17	1.58782	1.22976	0.208666	NSFL1C	protein_coding
ENSG00000088836.14	0.714342	1.14943	0.39817	SLC4A11	protein_coding
ENSG00000088854.12	0.316034	1.09648	0.574323	C20orf194	protein_coding
ENSG00000088876.13	0.139386	1.06299	0.708947	ZNF343	protein_coding
ENSG00000088881.21	0.21458	1.07911	0.6434	EBF4	protein_coding
ENSG00000088882.8	0.0079218	1.01466	0.92908	CPXM1	protein_coding
ENSG00000088888.18	3.08111	1.33569	0.0801406	MAVS	protein_coding
ENSG00000088899.15	0.0425464	0.966361	0.836567	LZTS3	protein_coding
ENSG00000088926.14				F11	protein_coding
ENSG00000088930.8	1.7203	1.24079	0.190569	XRN2	protein_coding
ENSG00000088970.16	0.0538179	0.962521	0.816611	KIZ	protein_coding
ENSG00000088986.11	0.00014864	0.998007	0.990273	DYNLL1	protein_coding
ENSG00000088992.18	2.36309	0.775063	0.125888	TESC	protein_coding
ENSG00000089006.17	2.52546	1.3011	0.112172	SNX5	protein_coding
ENSG00000089009.15	0.797697	1.15913	0.37143	RPL6	protein_coding
ENSG00000089012.14	1.75599	0.804716	0.185965	SIRPG	protein_coding
ENSG00000089022.14	4.60573	1.42834	0.0322735	MAPKAPK5	protein_coding
ENSG00000089041.17	1.11967	0.841099	0.290064	P2RX7	protein_coding
ENSG00000089048.14	1.61204	1.23155	0.204673	ESF1	protein_coding
ENSG00000089050.16	1.22769	0.834144	0.267724	RBBP9	protein_coding
ENSG00000089053.13	1.27227	1.20394	0.259293	ANAPC5	protein_coding
ENSG00000089057.15	0.826654	0.861805	0.363655	SLC23A2	protein_coding
ENSG00000089060.11	4.19514	1.40041	0.0414468	SLC8B1	protein_coding
ENSG00000089063.15	2.60026	1.30219	0.107582	TMEM230	protein_coding
ENSG00000089091.16	0.0805455	1.04757	0.776595	DZANK1	protein_coding
ENSG00000089094.19	0.203891	0.928793	0.651562	KDM2B	protein_coding
ENSG00000089101.19	0.0209977	1.02398	0.884772	CFAP61	protein_coding
ENSG00000089116.4	1.67233	1.23666	0.197193	LHX5	protein_coding
ENSG00000089123.16	6.64607	1.53803	0.0104596	TASP1	protein_coding
ENSG00000089127.14	0.352276	0.907205	0.552859	OAS1	protein_coding
ENSG00000089154.11	0.49457	1.122	0.48233	GCN1	protein_coding
ENSG00000089157.16	4.39515	1.41134	0.037018	RPLP0	protein_coding
ENSG00000089159.16	2.70242	1.30992	0.100962	PXN	protein_coding
ENSG00000089163.4	0.147967	1.06512	0.700349	SIRT4	protein_coding
ENSG00000089169.15	0.000723523	1.00444	0.978541	RPH3A	protein_coding
ENSG00000089177.19	1.13025	1.19039	0.288723	KIF16B	protein_coding
ENSG00000089195.15	1.07807	1.18523	0.299578	TRMT6	protein_coding
ENSG00000089199.10	5.34961	1.46206	0.0214321	CHGB	protein_coding
ENSG00000089220.5	3.8184	1.37981	0.0510893	PEBP1	protein_coding
ENSG00000089225.20	0.00558934	0.987842	0.940402	TBX5	protein_coding
ENSG00000089234.16	1.93028	1.25751	0.16526	BRAP	protein_coding
ENSG00000089248.7	2.19936	1.27741	0.138187	ERP29	protein_coding
ENSG00000089250.19	0.00970703	0.984012	0.921513	NOS1	protein_coding
ENSG00000089280.19	0.0979982	1.05292	0.754263	FUS	protein_coding
ENSG00000089289.16	8.28889	1.60612	0.00429263	IGBP1	protein_coding
ENSG00000089327.15	0.850788	1.16596	0.356729	FXYD5	protein_coding
ENSG00000089335.21	0.119099	0.944802	0.730112	ZNF302	protein_coding
ENSG00000089351.14	2.48653	1.29532	0.115402	GRAMD1A	protein_coding
ENSG00000089356.18	0.00548199	0.987831	0.940985	FXYD3	protein_coding
ENSG00000089472.16	0.255786	1.08656	0.613253	HEPH	protein_coding
ENSG00000089486.17	1.27988	1.20362	0.258576	CDIP1	protein_coding
ENSG00000089505.18	0.0574061	1.03999	0.810702	CMTM1	protein_coding
ENSG00000089558.9	0.460384	0.892933	0.497831	KCNH4	protein_coding
ENSG00000089597.18	0.615313	1.13763	0.433327	GANAB	protein_coding
ENSG00000089639.11	0.365723	0.905369	0.545119	GMIP	protein_coding
ENSG00000089682.16	0.01637	1.02116	0.898196	RBM41	protein_coding
ENSG00000089685.15	3.3285	1.34941	0.0685025	BIRC5	protein_coding
ENSG00000089692.9	0.234108	0.923637	0.628589	LAG3	protein_coding
ENSG00000089693.11	1.33713	1.21143	0.247968	MLF2	protein_coding
ENSG00000089723.10	0.230309	0.924412	0.631365	OTUB2	protein_coding
ENSG00000089737.17	5.07469	1.44858	0.0250726	DDX24	protein_coding
ENSG00000089775.12	0.911174	1.16953	0.339918	ZBTB25	protein_coding
ENSG00000089818.18	4.95356	1.45319	0.0268002	NECAP1	protein_coding
ENSG00000089820.16	1.42632	0.821782	0.23288	ARHGAP4	protein_coding
ENSG00000089847.12	3.87057	1.38762	0.0499787	ANKRD24	protein_coding
ENSG00000089876.12	0.770099	1.15667	0.380804	DHX32	protein_coding
ENSG00000089902.10	0.126088	0.943477	0.722533	RCOR1	protein_coding
ENSG00000089916.18	0.502411	1.12343	0.478467	GPATCH2L	protein_coding
ENSG00000090006.18	0.000201147	1.00233	0.988684	LTBP4	protein_coding
ENSG00000090013.11	2.08799	1.26822	0.148703	BLVRB	protein_coding
ENSG00000090020.11	1.24786	1.20106	0.264973	SLC9A1	protein_coding
ENSG00000090054.15	8.3514	1.61506	0.00424712	SPTLC1	protein_coding
ENSG00000090060.18	13.7761	1.8555	0.000260289	PAPOLA	protein_coding
ENSG00000090061.17	1.75595	1.24303	0.186417	CCNK	protein_coding
ENSG00000090097.22	1.12454	0.839966	0.289728	PCBP4	protein_coding
ENSG00000090104.12	0.598079	1.13558	0.439746	RGS1	protein_coding
ENSG00000090238.12	1.28041	0.830784	0.258671	YPEL3	protein_coding
ENSG00000090263.16	3.49092	1.36377	0.0621788	MRPS33	protein_coding
ENSG00000090266.13	1.64979	1.23476	0.19941	NDUFB2	protein_coding
ENSG00000090273.14	3.90432	1.38324	0.0483419	NUDC	protein_coding
ENSG00000090316.16	0.0276057	0.97312	0.868047	MAEA	protein_coding
ENSG00000090339.9	0.0859144	1.04912	0.769497	ICAM1	protein_coding
ENSG00000090372.15	3.28142	1.34664	0.0714037	STRN4	protein_coding
ENSG00000090376.11	0.0461519	0.965426	0.829894	IRAK3	protein_coding
ENSG00000090382.7	0.99567	0.849316	0.318443	LYZ	protein_coding
ENSG00000090402.8				SI	protein_coding
ENSG00000090432.7	7.8329	1.58476	0.00549431	MUL1	protein_coding
ENSG00000090447.12	0.434001	1.11409	0.510252	TFAP4	protein_coding
ENSG00000090470.15	3.78999	1.37619	0.0517388	PDCD7	protein_coding
ENSG00000090487.11	7.47889	1.56845	0.00655651	SPG21	protein_coding
ENSG00000090512.12	0.930042	0.853911	0.334781	FETUB	protein_coding
ENSG00000090520.11	1.828	1.25132	0.177381	DNAJB11	protein_coding
ENSG00000090530.10	0.258709	1.08689	0.611036	P3H2	protein_coding
ENSG00000090534.20	0.0572123	1.03988	0.810968	THPO	protein_coding
ENSG00000090539.15	0.0282643	0.972867	0.866479	CHRD	protein_coding
ENSG00000090554.13	4.08814	0.715777	0.0448863	FLT3LG	protein_coding
ENSG00000090565.17	0.74895	1.15211	0.38736	RAB11FIP3	protein_coding
ENSG00000090581.10	0.62592	1.1387	0.428872	GNPTG	protein_coding
ENSG00000090612.22	2.1702	1.27321	0.141717	ZNF268	protein_coding
ENSG00000090615.15	0.00979398	1.01632	0.921163	GOLGA3	protein_coding
ENSG00000090621.15	8.78727	1.63754	0.00329644	PABPC4	protein_coding
ENSG00000090659.18	0.195123	0.930051	0.65872	CD209	protein_coding
ENSG00000090661.12	4.5208	0.705347	0.0341583	CERS4	protein_coding
ENSG00000090674.16	0.0263658	1.02696	0.871024	MCOLN1	protein_coding
ENSG00000090686.16	3.28411	1.34637	0.0709382	USP48	protein_coding
ENSG00000090776.6	1.58887	1.22983	0.20837	EFNB1	protein_coding
ENSG00000090857.14	0.00107572	1.00541	0.973836	PDPR	protein_coding
ENSG00000090861.17	1.79293	1.24592	0.181661	AARS1	protein_coding
ENSG00000090863.12	1.38369	1.21304	0.240358	GLG1	protein_coding
ENSG00000090889.12	5.44645	1.46759	0.0201876	KIF4A	protein_coding
ENSG00000090905.19	1.98273	1.25996	0.160373	TNRC6A	protein_coding
ENSG00000090924.15	1.87995	0.798454	0.171574	PLEKHG2	protein_coding
ENSG00000090932.11	0.530524	1.12673	0.466506	DLL3	protein_coding
ENSG00000090971.5	0.0628508	1.04191	0.802041	NAT14	protein_coding
ENSG00000090975.13	0.330156	1.09885	0.565911	PITPNM2	protein_coding
ENSG00000090989.18	1.57765	1.22848	0.210152	EXOC1	protein_coding
ENSG00000091009.8	8.26344	1.61212	0.00444659	RBM27	protein_coding
ENSG00000091010.6	1.86306	1.25429	0.173461	POU4F3	protein_coding
ENSG00000091039.17	0.518842	0.888873	0.471443	OSBPL8	protein_coding
ENSG00000091073.19	2.20562	1.27542	0.138508	DTX2	protein_coding
ENSG00000091106.19	0.819979	0.861922	0.36549	NLRC4	protein_coding
ENSG00000091127.14	0.965062	1.17468	0.326703	PUS7	protein_coding
ENSG00000091128.13	4.16802	0.715155	0.0421011	LAMB4	protein_coding
ENSG00000091129.21	2.28279	0.780046	0.132213	NRCAM	protein_coding
ENSG00000091136.15	0.233717	0.923752	0.628964	LAMB1	protein_coding
ENSG00000091137.14	0.556136	0.884327	0.455964	SLC26A4	protein_coding
ENSG00000091138.13	5.21072	1.45516	0.0231734	SLC26A3	protein_coding
ENSG00000091140.14	5.32146	1.46173	0.0218921	DLD	protein_coding
ENSG00000091157.14	0.00732874	0.986034	0.931767	WDR7	protein_coding
ENSG00000091164.13	0.19744	1.0754	0.656915	TXNL1	protein_coding
ENSG00000091181.20	1.52455	0.81698	0.217773	IL5RA	protein_coding
ENSG00000091262.16	0.481307	1.12162	0.487891	ABCC6	protein_coding
ENSG00000091317.8	0.684197	1.14529	0.408415	CMTM6	protein_coding
ENSG00000091409.15	3.47569	1.35877	0.0634053	ITGA6	protein_coding
ENSG00000091428.18	0.678977	0.873604	0.410307	RAPGEF4	protein_coding
ENSG00000091436.17	0.00263143	1.00845	0.959091	MAP3K20	protein_coding
ENSG00000091482.8	2.07808	1.26602	0.150242	SMPX	protein_coding
ENSG00000091483.7	8.93302	1.6405	0.00296184	FH	protein_coding
ENSG00000091490.11	0.56126	1.1306	0.454231	SEL1L3	protein_coding
ENSG00000091513.16	0.0215326	1.02439	0.883331	TF	protein_coding
ENSG00000091527.16	0.284564	1.09132	0.593959	CDV3	protein_coding
ENSG00000091536.19	0.0930151	0.951069	0.760485	MYO15A	protein_coding
ENSG00000091542.9	2.21357	1.27634	0.137813	ALKBH5	protein_coding
ENSG00000091583.11				APOH	protein_coding
ENSG00000091592.16	3.19124	0.745765	0.0752067	NLRP1	protein_coding
ENSG00000091622.16	7.71323	0.633723	0.00581034	PITPNM3	protein_coding
ENSG00000091640.8	1.26948	1.20416	0.260491	SPAG7	protein_coding
ENSG00000091651.9	4.18748	1.40642	0.0413749	ORC6	protein_coding
ENSG00000091656.19	0.284115	1.09149	0.594454	ZFHX4	protein_coding
ENSG00000091664.9				SLC17A6	protein_coding
ENSG00000091704.10	0.712047	1.14828	0.398893	CPA1	protein_coding
ENSG00000091732.17	2.11722	1.27128	0.146177	ZC3HC1	protein_coding
ENSG00000091831.24	0.772	0.865419	0.380079	ESR1	protein_coding
ENSG00000091844.8	0.455505	1.11706	0.499646	RGS17	protein_coding
ENSG00000091879.14	0.185748	0.931741	0.666535	ANGPT2	protein_coding
ENSG00000091947.10	8.96932	1.6549	0.00288407	TMEM101	protein_coding
ENSG00000091972.18	0.353237	1.10212	0.552468	CD200	protein_coding
ENSG00000091986.16	0.0940794	1.05151	0.759145	CCDC80	protein_coding
ENSG00000092009.10	7.27352	0.641483	0.00728595	CMA1	protein_coding
ENSG00000092010.15	2.90677	1.32347	0.0894305	PSME1	protein_coding
ENSG00000092020.10	2.16315	1.27238	0.142149	PPP2R3C	protein_coding
ENSG00000092036.18	1.8942	1.25304	0.169566	HAUS4	protein_coding
ENSG00000092051.17	0.429428	1.11343	0.512768	JPH4	protein_coding
ENSG00000092054.13	1.55687	1.2279	0.213313	MYH7	protein_coding
ENSG00000092067.6	4.00334	0.717449	0.0464209	CEBPE	protein_coding
ENSG00000092068.20	2.6672	1.30746	0.103391	SLC7A8	protein_coding
ENSG00000092094.11	8.1513	1.60396	0.00447134	OSGEP	protein_coding
ENSG00000092096.18	1.40299	1.21465	0.23691	SLC22A17	protein_coding
ENSG00000092098.17	0.000556625	1.0039	0.981177	RNF31	protein_coding
ENSG00000092108.22	1.38375	1.2128	0.23954	SCFD1	protein_coding
ENSG00000092140.16	6.88376	1.54067	0.00929765	G2E3	protein_coding
ENSG00000092148.13	4.65708	1.42681	0.0319677	HECTD1	protein_coding
ENSG00000092199.18	7.1661	1.55278	0.00784317	HNRNPC	protein_coding
ENSG00000092200.12	1.13434	1.19262	0.287181	RPGRIP1	protein_coding
ENSG00000092201.10	4.88307	1.43863	0.0282147	SUPT16H	protein_coding
ENSG00000092203.15	0.191505	1.07465	0.661848	TOX4	protein_coding
ENSG00000092208.17	5.24658	1.45775	0.0222991	GEMIN2	protein_coding
ENSG00000092295.12	0.397384	0.90153	0.528491	TGM1	protein_coding
ENSG00000092330.18	0.553922	1.13048	0.457217	TINF2	protein_coding
ENSG00000092345.14	0.0193832	1.02305	0.889283	DAZL	protein_coding
ENSG00000092377.15	2.03051	0.791359	0.155621	TBL1Y	protein_coding
ENSG00000092421.17	0.32848	1.09871	0.566677	SEMA6A	protein_coding
ENSG00000092439.16	0.00228233	1.00785	0.961896	TRPM7	protein_coding
ENSG00000092445.12	0.148112	0.938941	0.700319	TYRO3	protein_coding
ENSG00000092470.12	4.73691	1.42963	0.0302653	WDR76	protein_coding
ENSG00000092529.25	0.213464	0.926545	0.644378	CAPN3	protein_coding
ENSG00000092531.10	0.548095	1.12892	0.459455	SNAP23	protein_coding
ENSG00000092607.15	0.818482	0.861844	0.366146	TBX15	protein_coding
ENSG00000092621.13	3.33843	1.353	0.0680569	PHGDH	protein_coding
ENSG00000092758.18	0.464121	1.11826	0.495627	COL9A3	protein_coding
ENSG00000092820.18	9.14965	1.65204	0.0027081	EZR	protein_coding
ENSG00000092841.19	0.00738258	1.01416	0.931526	MYL6	protein_coding
ENSG00000092847.13	0.000110554	0.998279	0.991611	AGO1	protein_coding
ENSG00000092850.12	0.000482804	0.996411	0.98247	TEKT2	protein_coding
ENSG00000092853.14	0.579598	1.13283	0.44683	CLSPN	protein_coding
ENSG00000092871.17	1.25056	1.20132	0.264661	RFFL	protein_coding
ENSG00000092929.12	1.97494	0.794074	0.160131	UNC13D	protein_coding
ENSG00000092931.11	1.21505	1.19916	0.27124	MFSD11	protein_coding
ENSG00000092964.18	0.103948	1.05436	0.74722	DPYSL2	protein_coding
ENSG00000092969.12	1.38787	0.824595	0.239204	TGFB2	protein_coding
ENSG00000092978.11	3.50255	1.36102	0.0625825	GPATCH2	protein_coding
ENSG00000093000.19	1.47142	1.2203	0.225795	NUP50	protein_coding
ENSG00000093009.11	1.44096	1.21814	0.230492	CDC45	protein_coding
ENSG00000093010.15	2.5088	1.29781	0.113427	COMT	protein_coding
ENSG00000093072.18	0.0812227	0.954262	0.7756	ADA2	protein_coding
ENSG00000093100.13	1.66705	1.23619	0.197122	AC016026.1	lncRNA
ENSG00000093134.15	0.961659	0.850682	0.328	VNN3	protein_coding
ENSG00000093144.19	2.64479	1.30564	0.104808	ECHDC1	protein_coding
[truncated: 58,661 more rows]
